# Supplementary material for: SpPKE1, a Multiple Stress-Responsive Gene Confers Salt Tolerance in Tomato and Tobacco
Source: Int J Mol Sci. 2019 May 20;20(10):2478. doi: 10.3390/ijms20102478 (PMC6566969; doi:10.3390/ijms20102478)
Supplement: Supplementary file 1 [file ijms-20-02478-s001.zip]

Archive with 2 entries (2 files):
- Supplementary Material.pdf
- Supplementary  Flie 1.xlsx
