# Supplementary material for: SpPKE1, a Multiple Stress-Responsive Gene Confers Salt Tolerance in Tomato and Tobacco
Source: Int J Mol Sci. 2019 May 20;20(10):2478. doi: 10.3390/ijms20102478 (PMC6566969; doi:10.3390/ijms20102478)
Supplement: Supplementary file 1 [file ijms-20-02478-s001.zip › Supplementary Flie 1.xlsx]

## Sheet: Sheet1
Flie 1 Details of DNA methylation in PKE1 promoter and coding sequence
CDS	UTR	intron	upstream	downstream	ratio = 5mC/(5mC+C)
gene		chromosome position	context	17DAP			MG			Br			Br+10			Leaf
position	strand			5mC	C	ratio	5mC	C	ratio	5mC	C	ratio	5mC	C	ratio	5mC	C	ratio
-1999	+	63321449	CG	6	2	0.75	0	3	0	7	5	0.58	2	1	0.66	1	0	1
-1998	-	63321448	CG	2	0	1	1	4	0.2	3	1	0.75	0	0	N/A	1	0	1
-1993	+	63321443	CG	7	1	0.87	2	1	0.66	11	2	0.84	4	1	0.8	1	0	1
-1992	-	63321442	CG	3	0	1	3	2	0.6	3	1	0.75	0	0	N/A	2	0	1
-1990	+	63321440	CG	7	1	0.87	2	1	0.66	9	4	0.69	4	1	0.8	1	0	1
-1989	-	63321439	CG	4	0	1	3	2	0.6	4	0	1	0	0	N/A	2	0	1
-1987	+	63321437	CWG	5	3	0.62	2	1	0.66	10	3	0.76	3	2	0.6	1	0	1
-1985	-	63321435	CWG	3	2	0.6	3	2	0.6	5	0	1	0	0	N/A	3	0	1
-1984	+	63321434	CG	6	2	0.75	1	2	0.33	9	5	0.64	3	2	0.6	1	0	1
-1983	-	63321433	CG	5	0	1	3	2	0.6	6	1	0.85	0	1	0	3	0	1
-1976	-	63321426	CHH	1	4	0.2	1	5	0.16	3	5	0.37	0	1	0	0	3	0
-1975	-	63321425	CHH	1	4	0.2	2	4	0.33	4	4	0.5	0	1	0	0	3	0
-1970	-	63321420	CHH	2	3	0.4	1	5	0.16	3	6	0.33	0	1	0	0	3	0
-1967	+	63321417	CG	6	1	0.85	1	1	0.5	8	7	0.53	3	1	0.75	1	0	1
-1966	-	63321416	CG	5	1	0.83	4	2	0.66	6	3	0.66	0	1	0	3	0	1
-1965	-	63321415	CCG	3	3	0.5	2	4	0.33	5	4	0.55	0	1	0	2	1	0.66
-1963	-	63321413	CHH	2	4	0.33	3	3	0.5	2	7	0.22	0	1	0	0	3	0
-1961	+	63321411	CHH	2	3	0.4	0	2	0	4	9	0.3	1	2	0.33	0	2	0
-1958	+	63321408	CHH	2	2	0.5	1	1	0.5	4	6	0.4	1	2	0.33	0	2	0
-1952	-	63321402	CHH	1	6	0.14	2	6	0.25	3	6	0.33	0	1	0	0	4	0
-1948	-	63321398	CHH	0	8	0	2	5	0.28	3	7	0.3	0	2	0	0	5	0
-1944	-	63321394	CHH	0	8	0	2	4	0.33	4	4	0.5	0	2	0	0	5	0
-1939	+	63321389	CHH	1	2	0.33	1	0	1	3	7	0.3	2	0	1	2	0	1
-1923	-	63321373	CHH	4	4	0.5	4	3	0.57	8	3	0.72	1	1	0.5	2	3	0.4
-1921	+	63321371	CHH	1	0	1	1	0	1	10	2	0.83	2	0	1	2	0	1
-1920	+	63321370	CHH	1	0	1	1	0	1	8	4	0.66	2	0	1	2	0	1
-1918	+	63321368	CHH	1	0	1	1	0	1	8	4	0.66	2	0	1	2	0	1
-1895	+	63321345	CHH	0	3	0	1	0	1	1	8	0.11	0	0	N/A	0	4	0
-1883	+	63321333	CG	4	0	1	1	0	1	8	0	1	0	1	0	6	0	1
-1882	-	63321332	CG	5	1	0.83	11	1	0.91	3	2	0.6	1	3	0.25	4	0	1
-1877	-	63321327	CHH	0	6	0	4	9	0.3	1	5	0.16	1	3	0.25	1	3	0.25
-1854	+	63321304	CHH	0	4	0	0	0	N/A	1	5	0.16	0	2	0	0	10	0
-1852	+	63321302	CG	4	0	1	1	0	1	4	3	0.57	1	2	0.33	8	2	0.8
-1851	-	63321301	CG	3	2	0.6	9	3	0.75	2	0	1	1	3	0.25	5	0	1
-1849	+	63321299	CHH	0	5	0	0	1	0	2	6	0.25	1	2	0.33	0	10	0
-1839	-	63321289	CHH	1	5	0.16	4	12	0.25	2	1	0.66	1	5	0.16	1	3	0.25
-1836	-	63321286	CHH	2	4	0.33	4	12	0.25	1	3	0.25	1	5	0.16	1	4	0.2
-1834	-	63321284	CHH	3	3	0.5	8	6	0.57	3	1	0.75	3	3	0.5	1	5	0.16
-1830	-	63321280	CHH	3	3	0.5	4	11	0.26	2	3	0.4	1	5	0.16	0	9	0
-1826	-	63321276	CHH	3	3	0.5	3	11	0.21	1	4	0.2	1	4	0.2	1	11	0.08
-1824	+	63321274	CHH	2	2	0.5	2	2	0.5	5	4	0.55	1	2	0.33	0	11	0
-1822	+	63321272	CHH	1	3	0.25	0	4	0	2	7	0.22	1	2	0.33	0	11	0
-1817	+	63321267	CHH	2	2	0.5	1	3	0.25	5	4	0.55	1	2	0.33	0	11	0
-1815	+	63321265	CHH	1	3	0.25	1	3	0.25	4	5	0.44	1	3	0.25	0	11	0
-1811	+	63321261	CG	3	2	0.6	1	3	0.25	5	4	0.55	2	2	0.5	9	1	0.9
-1810	-	63321260	CG	3	2	0.6	8	5	0.61	10	6	0.62	3	3	0.5	13	1	0.92
-1809	-	63321259	CCG	3	2	0.6	8	5	0.61	11	5	0.68	3	2	0.6	3	11	0.21
-1808	+	63321258	CG	4	0	1	1	3	0.25	6	3	0.66	2	2	0.5	10	0	1
-1807	-	63321257	CG	4	1	0.8	9	3	0.75	8	9	0.47	1	4	0.2	14	0	1
-1803	-	63321253	CHH	3	1	0.75	0	11	0	5	14	0.26	0	5	0	2	12	0.14
-1794	-	63321244	CHH	2	1	0.66	0	9	0	4	14	0.22	1	7	0.12	2	15	0.11
-1792	-	63321242	CHH	2	1	0.66	1	11	0.08	2	18	0.1	3	5	0.37	1	16	0.05
-1784	+	63321234	CWG	3	1	0.75	2	2	0.5	2	5	0.28	1	2	0.33	3	4	0.42
-1782	-	63321232	CWG	2	1	0.66	9	6	0.6	10	11	0.47	5	3	0.62	9	6	0.6
-1778	+	63321228	CHH	1	2	0.33	2	2	0.5	0	7	0	1	2	0.33	1	5	0.16
-1775	+	63321225	CHH	1	2	0.33	4	0	1	0	7	0	1	2	0.33	0	6	0
-1771	+	63321221	CHH	2	1	0.66	3	1	0.75	1	6	0.14	0	2	0	0	6	0
-1765	-	63321215	CHH	2	2	0.5	2	12	0.14	5	16	0.23	4	4	0.5	1	16	0.05
-1762	-	63321212	CHH	2	2	0.5	3	9	0.25	9	12	0.42	4	2	0.66	4	13	0.23
-1755	+	63321205	CHH	1	0	1	4	0	1	1	2	0.33	1	0	1	1	2	0.33
-1747	+	63321197	CHH	1	0	1	2	0	1	1	1	0.5	1	0	1	1	1	0.5
-1746	+	63321196	CHH	1	0	1	2	0	1	1	1	0.5	1	0	1	0	2	0
-1745	+	63321195	CHH	1	0	1	2	0	1	1	1	0.5	1	0	1	0	2	0
-1724	+	63321174	CHH	0	0	N/A	0	0	N/A	1	1	0.5	0	1	0	0	1	0
-1723	+	63321173	CHH	0	0	N/A	0	0	N/A	1	1	0.5	0	1	0	0	1	0
-1721	+	63321171	CHH	0	0	N/A	0	0	N/A	1	1	0.5	1	0	1	1	0	1
-1699	+	63321149	CHH	0	0	N/A	0	0	N/A	0	2	0	1	0	1	1	0	1
-1693	+	63321143	CHH	0	0	N/A	0	0	N/A	0	2	0	0	1	0	0	0	N/A
-1690	+	63321140	CHH	0	0	N/A	0	0	N/A	0	2	0	0	1	0	0	0	N/A
-1688	+	63321138	CHH	0	0	N/A	0	0	N/A	0	3	0	0	1	0	0	0	N/A
-1681	+	63321131	CHH	0	0	N/A	0	0	N/A	0	2	0	0	1	0	0	0	N/A
-1676	+	63321126	CHH	0	0	N/A	0	0	N/A	0	2	0	1	0	1	0	0	N/A
-1673	+	63321123	CHH	0	0	N/A	0	0	N/A	0	2	0	0	1	0	0	0	N/A
-1645	+	63321095	CHH	0	0	N/A	0	0	N/A	0	2	0	0	1	0	0	0	N/A
-1642	+	63321092	CHH	0	0	N/A	0	0	N/A	0	2	0	0	1	0	0	0	N/A
-1637	+	63321087	CHH	0	0	N/A	0	0	N/A	0	2	0	0	1	0	0	0	N/A
-1628	+	63321078	CHH	0	0	N/A	0	0	N/A	0	2	0	0	1	0	0	0	N/A
-1618	+	63321068	CG	0	0	N/A	0	0	N/A	0	2	0	0	1	0	0	0	N/A
-1617	-	63321067	CG	0	9	0	0	26	0	0	13	0	0	3	0	0	16	0
-1611	+	63321061	CHH	0	0	N/A	0	1	0	0	2	0	0	1	0	0	0	N/A
-1602	+	63321052	CHH	0	1	0	0	1	0	0	2	0	0	2	0	0	0	N/A
-1592	-	63321042	CHH	0	6	0	2	25	0.07	0	11	0	0	3	0	0	17	0
-1588	+	63321038	CHH	0	1	0	0	1	0	0	2	0	0	2	0	0	0	N/A
-1587	+	63321037	CHH	0	1	0	0	1	0	0	2	0	0	2	0	0	0	N/A
-1578	+	63321028	CHH	0	1	0	0	2	0	0	2	0	0	2	0	0	0	N/A
-1576	+	63321026	CHH	0	1	0	0	2	0	0	2	0	0	2	0	0	0	N/A
-1570	+	63321020	CHH	0	1	0	0	2	0	0	2	0	0	2	0	0	0	N/A
-1566	-	63321016	CHH	0	7	0	2	25	0.07	0	13	0	0	3	0	0	18	0
-1559	+	63321009	CHH	0	1	0	0	2	0	0	2	0	0	1	0	0	0	N/A
-1554	+	63321004	CHH	0	1	0	0	3	0	0	2	0	0	1	0	0	0	N/A
-1552	+	63321002	CHH	0	1	0	0	3	0	0	2	0	0	1	0	0	0	N/A
-1551	+	63321001	CHH	0	1	0	0	3	0	0	2	0	0	1	0	0	0	N/A
-1538	+	63320988	CHH	0	1	0	0	3	0	0	4	0	0	2	0	0	0	N/A
-1537	+	63320987	CHH	0	1	0	0	3	0	0	4	0	0	2	0	0	0	N/A
-1532	+	63320982	CHH	0	1	0	0	3	0	0	4	0	0	2	0	0	0	N/A
-1524	+	63320974	CHH	0	1	0	0	4	0	0	6	0	0	1	0	0	0	N/A
-1519	+	63320969	CHH	0	0	N/A	0	4	0	0	5	0	0	2	0	0	0	N/A
-1517	+	63320967	CHH	0	0	N/A	0	4	0	0	5	0	0	2	0	0	0	N/A
-1514	+	63320964	CHH	0	0	N/A	0	4	0	0	5	0	0	2	0	0	0	N/A
-1513	+	63320963	CHH	0	0	N/A	0	3	0	0	5	0	0	2	0	0	0	N/A
-1512	+	63320962	CHH	0	0	N/A	0	3	0	0	5	0	0	2	0	0	0	N/A
-1494	+	63320944	CHH	0	0	N/A	0	5	0	0	8	0	0	4	0	0	1	0
-1491	+	63320941	CHH	0	1	0	0	6	0	0	8	0	0	4	0	0	2	0
-1482	-	63320932	CHH	0	1	0	0	7	0	0	12	0	0	3	0	0	10	0
-1479	+	63320929	CHH	0	1	0	0	6	0	0	11	0	0	4	0	0	4	0
-1476	-	63320926	CHH	0	1	0	0	8	0	0	10	0	0	2	0	0	6	0
-1474	+	63320924	CHH	0	2	0	0	7	0	0	12	0	0	4	0	0	4	0
-1471	+	63320921	CHH	0	2	0	0	7	0	0	12	0	0	4	0	0	4	0
-1468	-	63320918	CHH	0	1	0	0	7	0	0	6	0	0	2	0	0	3	0
-1467	-	63320917	CHH	0	0	N/A	0	7	0	0	6	0	0	2	0	0	2	0
-1461	-	63320911	CHH	0	0	N/A	0	6	0	0	5	0	0	1	0	0	1	0
-1458	-	63320908	CHH	0	0	N/A	0	7	0	0	7	0	0	1	0	1	0	1
-1455	-	63320905	CHH	0	0	N/A	0	7	0	0	7	0	0	0	N/A	0	1	0
-1450	-	63320900	CHH	0	0	N/A	0	7	0	0	7	0	0	0	N/A	0	1	0
-1448	-	63320898	CHH	0	0	N/A	0	7	0	0	8	0	0	0	N/A	0	1	0
-1446	-	63320896	CHH	0	0	N/A	0	7	0	0	8	0	0	0	N/A	0	1	0
-1443	-	63320893	CHH	0	0	N/A	0	7	0	0	8	0	0	0	N/A	0	1	0
-1440	-	63320890	CHH	0	0	N/A	0	9	0	0	8	0	0	0	N/A	0	1	0
-1434	-	63320884	CHH	0	0	N/A	0	10	0	0	8	0	0	3	0	0	1	0
-1433	-	63320883	CHH	0	0	N/A	0	10	0	0	8	0	0	3	0	0	1	0
-1427	+	63320877	CHH	0	4	0	0	10	0	0	13	0	0	5	0	0	6	0
-1424	-	63320874	CHH	0	1	0	0	12	0	0	8	0	0	3	0	0	4	0
-1419	-	63320869	CHH	0	1	0	0	13	0	0	8	0	0	3	0	0	4	0
-1418	+	63320868	CHH	0	5	0	0	9	0	0	11	0	0	5	0	0	6	0
-1416	+	63320866	CHH	0	5	0	0	9	0	0	11	0	0	4	0	0	6	0
-1414	+	63320864	CHH	0	6	0	0	9	0	0	10	0	0	5	0	0	7	0
-1411	-	63320861	CHH	0	1	0	0	13	0	0	7	0	0	3	0	0	5	0
-1405	-	63320855	CHH	0	2	0	0	15	0	0	7	0	0	4	0	0	6	0
-1399	-	63320849	CHH	0	2	0	0	17	0	0	10	0	0	4	0	0	6	0
-1395	+	63320845	CHH	0	7	0	0	8	0	0	7	0	0	4	0	0	6	0
-1394	+	63320844	CHH	0	7	0	0	8	0	0	6	0	0	4	0	0	6	0
-1392	+	63320842	CHH	0	6	0	0	8	0	0	6	0	0	4	0	0	6	0
-1389	-	63320839	CHH	0	4	0	0	20	0	1	12	0.07	0	4	0	0	7	0
-1384	+	63320834	CHH	0	7	0	0	6	0	0	8	0	0	4	0	0	4	0
-1383	+	63320833	CHH	0	7	0	0	6	0	0	8	0	0	4	0	0	4	0
-1380	-	63320830	CHH	0	5	0	0	20	0	1	13	0.07	0	4	0	0	11	0
-1378	+	63320828	CHH	0	5	0	0	6	0	0	6	0	0	4	0	0	3	0
-1370	+	63320820	CHH	0	5	0	0	5	0	0	7	0	0	5	0	0	3	0
-1348	-	63320798	CHH	0	8	0	0	20	0	0	16	0	0	4	0	0	17	0
-1346	+	63320796	CG	0	7	0	0	4	0	0	7	0	0	6	0	0	2	0
-1345	-	63320795	CG	0	7	0	0	20	0	0	16	0	0	4	0	0	16	0
-1341	-	63320791	CHH	0	8	0	1	20	0.04	1	15	0.06	0	4	0	0	16	0
-1337	+	63320787	CHH	0	7	0	0	5	0	0	8	0	0	5	0	0	3	0
-1336	+	63320786	CHH	0	7	0	0	4	0	0	8	0	0	5	0	0	3	0
-1333	+	63320783	CHH	0	8	0	0	5	0	0	8	0	0	5	0	0	3	0
-1328	-	63320778	CHH	0	10	0	3	16	0.15	0	16	0	0	4	0	0	18	0
-1322	+	63320772	CHH	1	6	0.14	1	3	0.25	0	10	0	1	7	0.12	1	4	0.2
-1308	-	63320758	CHH	0	8	0	2	15	0.11	0	14	0	0	3	0	1	16	0.05
-1304	+	63320754	CHH	1	9	0.1	0	3	0	0	9	0	1	7	0.12	0	5	0
-1301	-	63320751	CHH	0	8	0	1	14	0.06	1	14	0.06	0	3	0	0	18	0
-1297	-	63320747	CHH	0	8	0	1	15	0.06	0	15	0	0	3	0	1	17	0.05
-1295	+	63320745	CHH	0	11	0	1	2	0.33	2	9	0.18	1	7	0.12	0	8	0
-1294	+	63320744	CHH	3	8	0.27	0	3	0	2	9	0.18	1	7	0.12	0	9	0
-1289	-	63320739	CHH	0	8	0	1	12	0.07	0	16	0	0	2	0	1	17	0.05
-1280	+	63320730	CHH	0	10	0	1	6	0.14	1	10	0.09	0	6	0	0	9	0
-1278	+	63320728	CHH	0	11	0	1	7	0.12	0	11	0	0	5	0	0	9	0
-1271	-	63320721	CHH	0	5	0	1	12	0.07	0	14	0	0	4	0	0	16	0
-1262	+	63320712	CHH	0	13	0	0	13	0	2	14	0.12	0	3	0	1	11	0.08
-1256	+	63320706	CHH	1	11	0.08	3	10	0.23	6	10	0.37	0	3	0	1	11	0.08
-1253	+	63320703	CG	9	4	0.69	10	3	0.76	8	7	0.53	1	4	0.2	9	3	0.75
-1252	-	63320702	CG	4	0	1	8	4	0.66	4	10	0.28	0	3	0	8	5	0.61
-1250	+	63320700	CHH	2	10	0.16	2	11	0.15	6	10	0.37	0	5	0	1	11	0.08
-1242	-	63320692	CHH	0	2	0	2	12	0.14	2	13	0.13	0	4	0	0	12	0
-1241	+	63320691	CG	10	1	0.9	6	7	0.46	11	4	0.73	1	3	0.25	12	0	1
-1240	-	63320690	CG	1	0	1	11	2	0.84	10	4	0.71	1	3	0.25	14	0	1
-1236	-	63320686	CHH	2	0	1	7	6	0.53	8	7	0.53	1	3	0.25	1	10	0.09
-1234	-	63320684	CHH	2	0	1	10	2	0.83	11	3	0.78	3	1	0.75	2	9	0.18
-1232	+	63320682	CHH	10	1	0.9	9	4	0.69	10	4	0.71	3	0	1	0	12	0
-1227	-	63320677	CHH	2	0	1	11	2	0.84	13	1	0.92	4	2	0.66	4	8	0.33
-1219	-	63320669	CHH	3	0	1	10	3	0.76	9	3	0.75	5	2	0.71	5	7	0.41
-1216	-	63320666	CHH	3	0	1	11	2	0.84	12	0	1	7	0	1	5	7	0.41
-1213	+	63320663	CHH	6	0	1	11	3	0.78	9	3	0.75	5	1	0.83	1	10	0.09
-1208	+	63320658	CHH	6	0	1	11	3	0.78	9	3	0.75	5	1	0.83	0	9	0
-1206	+	63320656	CHH	7	0	1	14	1	0.93	11	2	0.84	6	0	1	5	5	0.5
-1202	+	63320652	CHH	7	0	1	15	0	1	12	3	0.8	8	0	1	1	9	0.1
-1198	-	63320648	CHH	5	0	1	8	3	0.72	12	2	0.85	5	2	0.71	4	6	0.4
-1196	-	63320646	CHH	3	2	0.6	8	3	0.72	13	1	0.92	7	0	1	3	8	0.27
-1192	-	63320642	CHH	5	0	1	7	4	0.63	13	1	0.92	6	1	0.85	3	9	0.25
-1191	+	63320641	CG	5	1	0.83	14	0	1	11	0	1	8	1	0.88	5	2	0.71
-1190	-	63320640	CG	5	0	1	11	0	1	14	0	1	7	0	1	13	0	1
-1187	-	63320637	CHH	5	0	1	7	4	0.63	13	1	0.92	7	1	0.87	2	12	0.14
-1184	-	63320634	CHH	4	2	0.66	3	6	0.33	9	7	0.56	8	0	1	3	10	0.23
-1180	+	63320630	CG	5	0	1	9	2	0.81	6	0	1	9	0	1	7	0	1
-1179	-	63320629	CG	6	0	1	9	0	1	15	1	0.93	8	0	1	12	0	1
-1177	-	63320627	CHH	3	3	0.5	6	3	0.66	14	2	0.87	8	0	1	2	10	0.16
-1174	-	63320624	CHH	5	1	0.83	4	6	0.4	12	2	0.85	8	0	1	2	9	0.18
-1171	+	63320621	CHH	0	2	0	5	3	0.62	8	0	1	12	0	1	3	3	0.5
-1170	+	63320620	CCG	1	1	0.5	5	3	0.62	7	1	0.87	10	0	1	3	3	0.5
-1169	+	63320619	CG	2	0	1	4	1	0.8	7	1	0.87	8	2	0.8	4	2	0.66
-1168	-	63320618	CG	6	0	1	10	0	1	11	1	0.91	8	0	1	11	0	1
-1166	+	63320616	CHH	0	2	0	1	4	0.2	3	4	0.42	6	4	0.6	2	4	0.33
-1156	+	63320606	CWG	3	0	1	2	2	0.5	7	0	1	9	2	0.81	2	2	0.5
-1154	-	63320604	CWG	6	3	0.66	11	5	0.68	11	3	0.78	8	3	0.72	9	0	1
-1152	+	63320602	CWG	2	0	1	1	3	0.25	7	0	1	9	2	0.81	4	0	1
-1150	-	63320600	CWG	5	3	0.62	10	7	0.58	11	3	0.78	8	3	0.72	9	0	1
-1144	-	63320594	CHH	0	8	0	4	15	0.21	5	10	0.33	2	7	0.22	1	8	0.11
-1137	+	63320587	CHH	0	6	0	1	4	0.2	5	1	0.83	2	8	0.2	1	2	0.33
-1130	-	63320580	CHH	0	9	0	5	19	0.2	4	12	0.25	1	10	0.09	0	10	0
-1124	-	63320574	CHH	1	9	0.1	5	20	0.2	3	16	0.15	0	11	0	0	10	0
-1123	+	63320573	CHH	2	7	0.22	1	4	0.2	4	4	0.5	1	10	0.09	0	1	0
-1118	+	63320568	CHH	2	7	0.22	2	2	0.5	1	5	0.16	1	9	0.1	0	1	0
-1113	+	63320563	CHH	2	7	0.22	1	3	0.25	0	6	0	1	9	0.1	0	1	0
-1109	+	63320559	CHH	2	7	0.22	1	3	0.25	2	4	0.33	2	8	0.2	0	1	0
-1104	+	63320554	CHH	1	8	0.11	1	2	0.33	2	4	0.33	1	9	0.1	0	1	0
-1098	+	63320548	CHH	1	8	0.11	2	1	0.66	2	5	0.28	3	7	0.3	0	1	0
-1097	+	63320547	CHH	1	8	0.11	3	0	1	2	5	0.28	1	9	0.1	0	1	0
-1095	+	63320545	CHH	4	5	0.44	2	1	0.66	2	5	0.28	2	8	0.2	0	1	0
-1093	+	63320543	CHH	1	8	0.11	1	2	0.33	0	7	0	3	6	0.33	0	1	0
-1092	+	63320542	CHH	2	7	0.22	1	2	0.33	1	5	0.16	4	5	0.44	0	1	0
-1089	-	63320539	CHH	0	11	0	11	26	0.29	3	11	0.21	4	9	0.3	0	12	0
-1081	-	63320531	CHH	1	12	0.07	11	28	0.28	4	9	0.3	2	11	0.15	0	11	0
-1074	-	63320524	CHH	5	7	0.41	20	19	0.51	3	12	0.2	3	9	0.25	1	12	0.07
-1068	+	63320518	CHH	7	5	0.58	4	1	0.8	1	5	0.16	4	3	0.57	1	5	0.16
-1065	-	63320515	CHH	6	6	0.5	15	28	0.34	2	9	0.18	2	9	0.18	0	16	0
-1061	+	63320511	CHH	5	4	0.55	1	6	0.14	4	3	0.57	3	4	0.42	0	6	0
-1058	+	63320508	CHH	6	3	0.66	4	5	0.44	2	5	0.28	4	2	0.66	0	7	0
-1048	+	63320498	CHH	0	7	0	1	9	0.1	4	4	0.5	5	2	0.71	0	8	0
-1040	-	63320490	CHH	6	6	0.5	12	27	0.3	3	5	0.37	1	9	0.1	1	18	0.05
-1036	-	63320486	CHH	8	6	0.57	12	25	0.32	4	5	0.44	1	10	0.09	1	18	0.05
-1034	+	63320484	CHH	2	3	0.4	4	6	0.4	2	6	0.25	3	3	0.5	0	10	0
-1031	-	63320481	CHH	5	10	0.33	13	22	0.37	4	5	0.44	2	9	0.18	1	18	0.05
-1027	+	63320477	CHH	2	4	0.33	5	7	0.41	1	7	0.12	4	2	0.66	0	10	0
-1024	+	63320474	CHH	1	5	0.16	5	7	0.41	2	6	0.25	3	3	0.5	0	12	0
-1021	-	63320471	CHH	5	11	0.31	10	25	0.28	6	4	0.6	4	7	0.36	2	18	0.1
-1010	+	63320460	CG	7	1	0.87	15	0	1	5	2	0.71	5	2	0.71	14	0	1
-1009	-	63320459	CG	19	0	1	31	3	0.91	7	1	0.87	10	3	0.76	20	0	1
-1005	-	63320455	CHH	8	11	0.42	7	24	0.22	1	8	0.11	2	13	0.13	1	17	0.05
-1002	+	63320452	CG	4	2	0.66	11	3	0.78	5	1	0.83	1	4	0.2	14	0	1
-1001	-	63320451	CG	18	2	0.9	26	7	0.78	7	3	0.7	7	8	0.46	17	0	1
-997	-	63320447	CHH	7	13	0.35	10	22	0.31	1	9	0.1	3	12	0.2	1	18	0.05
-994	+	63320444	CG	4	0	1	11	5	0.68	5	2	0.71	3	2	0.6	16	0	1
-993	-	63320443	CG	16	3	0.84	21	11	0.65	4	4	0.5	9	7	0.56	17	1	0.94
-991	-	63320441	CHH	1	17	0.05	8	25	0.24	1	7	0.12	5	11	0.31	0	18	0
-988	-	63320438	CHH	4	13	0.23	6	27	0.18	1	7	0.12	6	9	0.4	0	21	0
-987	+	63320437	CG	4	0	1	14	2	0.87	5	2	0.71	3	2	0.6	14	0	1
-986	-	63320436	CG	15	2	0.88	31	2	0.93	6	1	0.85	13	2	0.86	20	1	0.95
-985	+	63320435	CG	4	0	1	16	0	1	8	0	1	1	4	0.2	15	0	1
-984	-	63320434	CG	17	1	0.94	31	0	1	9	0	1	13	2	0.86	22	0	1
-983	-	63320433	CCG	3	15	0.16	14	17	0.45	3	6	0.33	7	8	0.46	2	20	0.09
-982	+	63320432	CHH	0	4	0	1	15	0.06	0	7	0	1	4	0.2	0	15	0
-979	+	63320429	CHH	0	4	0	7	8	0.46	2	5	0.28	1	4	0.2	0	15	0
-977	+	63320427	CHH	2	3	0.4	5	10	0.33	3	4	0.42	0	5	0	0	15	0
-975	+	63320425	CHH	3	2	0.6	8	7	0.53	3	4	0.42	0	5	0	2	13	0.13
-972	+	63320422	CHH	3	2	0.6	10	5	0.66	6	3	0.66	2	2	0.5	2	12	0.14
-969	+	63320419	CG	4	1	0.8	12	2	0.85	4	5	0.44	0	5	0	13	0	1
-968	-	63320418	CG	17	0	1	24	8	0.75	4	5	0.44	7	8	0.46	22	0	1
-965	+	63320415	CHH	3	2	0.6	6	8	0.42	6	3	0.66	1	4	0.2	0	14	0
-961	+	63320411	CHH	2	3	0.4	4	8	0.33	4	4	0.5	1	3	0.25	0	14	0
-960	+	63320410	CHH	4	1	0.8	5	7	0.41	3	4	0.42	1	3	0.25	0	14	0
-959	+	63320409	CHH	4	1	0.8	4	7	0.36	5	2	0.71	1	3	0.25	2	12	0.14
-954	+	63320404	CHH	4	1	0.8	2	7	0.22	4	2	0.66	0	3	0	0	12	0
-952	+	63320402	CHH	4	1	0.8	6	3	0.66	5	1	0.83	0	3	0	1	11	0.08
-947	+	63320397	CHH	7	1	0.87	9	1	0.9	5	1	0.83	0	3	0	7	6	0.53
-937	+	63320387	CWG	7	0	1	9	0	1	5	1	0.83	1	2	0.33	11	0	1
-935	-	63320385	CWG	16	2	0.88	24	5	0.82	12	1	0.92	21	0	1	20	0	1
-932	+	63320382	CHH	7	0	1	6	2	0.75	6	0	1	3	1	0.75	9	2	0.81
-928	+	63320378	CHH	9	0	1	7	0	1	7	1	0.87	4	1	0.8	9	2	0.81
-920	-	63320370	CHH	14	0	1	24	4	0.85	13	1	0.92	18	1	0.94	14	3	0.82
-919	-	63320369	CHH	13	1	0.92	26	2	0.92	12	2	0.85	18	1	0.94	12	4	0.75
-917	+	63320367	CHH	10	0	1	4	2	0.66	6	1	0.85	5	1	0.83	8	2	0.8
-914	-	63320364	CHH	12	1	0.92	27	2	0.93	12	0	1	20	0	1	15	2	0.88
-912	+	63320362	CHH	9	1	0.9	4	1	0.8	6	0	1	8	0	1	7	2	0.77
-911	+	63320361	CHH	11	0	1	3	1	0.75	6	0	1	7	1	0.87	5	4	0.55
-909	+	63320359	CG	11	0	1	3	0	1	5	1	0.83	7	1	0.87	8	0	1
-908	-	63320358	CG	13	0	1	25	0	1	13	1	0.92	17	2	0.89	18	0	1
-904	-	63320354	CHH	13	2	0.86	21	3	0.87	15	0	1	20	1	0.95	17	1	0.94
-903	+	63320353	CHH	11	0	1	3	1	0.75	6	0	1	8	1	0.88	8	1	0.88
-897	+	63320347	CWG	12	0	1	3	0	1	6	1	0.85	7	2	0.77	6	0	1
-895	-	63320345	CWG	12	2	0.85	25	1	0.96	13	0	1	17	5	0.77	17	0	1
-891	+	63320341	CHH	11	0	1	3	0	1	6	2	0.75	8	1	0.88	5	2	0.71
-888	-	63320338	CHH	9	6	0.6	21	5	0.8	12	2	0.85	12	11	0.52	8	6	0.57
-885	-	63320335	CHH	12	2	0.85	20	6	0.76	13	2	0.86	14	9	0.6	5	9	0.35
-880	-	63320330	CHH	8	4	0.66	21	6	0.77	11	1	0.91	12	9	0.57	3	9	0.25
-878	+	63320328	CWG	11	0	1	3	0	1	5	1	0.83	7	1	0.87	7	0	1
-876	-	63320326	CWG	12	0	1	23	3	0.88	9	4	0.69	10	10	0.5	12	0	1
-873	+	63320323	CHH	10	1	0.9	3	0	1	5	1	0.83	4	4	0.5	3	5	0.37
-871	+	63320321	CHH	9	2	0.81	3	0	1	5	1	0.83	6	4	0.6	5	3	0.62
-868	+	63320318	CHH	10	1	0.9	3	0	1	6	1	0.85	7	3	0.7	5	3	0.62
-864	+	63320314	CHH	9	1	0.9	3	0	1	6	1	0.85	9	1	0.9	3	4	0.42
-863	+	63320313	CHH	8	1	0.88	3	0	1	6	1	0.85	5	4	0.55	4	3	0.57
-855	+	63320305	CHH	8	1	0.88	3	0	1	5	2	0.71	9	0	1	6	2	0.75
-851	-	63320301	CHH	7	3	0.7	24	9	0.72	7	5	0.58	6	7	0.46	5	6	0.45
-848	+	63320298	CG	7	1	0.87	2	0	1	5	2	0.71	5	4	0.55	7	0	1
-847	-	63320297	CG	12	1	0.92	25	7	0.78	5	7	0.41	4	8	0.33	11	0	1
-845	+	63320295	CHH	5	2	0.71	1	0	1	5	1	0.83	8	1	0.88	5	2	0.71
-844	+	63320294	CHH	6	1	0.85	1	0	1	4	1	0.8	6	2	0.75	4	3	0.57
-842	+	63320292	CHH	4	1	0.8	1	0	1	4	1	0.8	4	3	0.57	6	1	0.85
-838	+	63320288	CHH	4	1	0.8	3	0	1	6	0	1	5	3	0.62	7	0	1
-836	+	63320286	CHH	4	1	0.8	4	0	1	6	0	1	3	5	0.37	5	2	0.71
-834	+	63320284	CHH	4	1	0.8	4	0	1	5	1	0.83	3	5	0.37	5	2	0.71
-826	+	63320276	CHH	3	3	0.5	5	1	0.83	6	3	0.66	5	3	0.62	8	1	0.88
-823	+	63320273	CHH	3	2	0.6	5	1	0.83	4	6	0.4	3	5	0.37	8	1	0.88
-817	+	63320267	CHH	3	3	0.5	3	4	0.42	8	2	0.8	4	3	0.57	3	6	0.33
-816	+	63320266	CHH	4	2	0.66	5	2	0.71	6	3	0.66	4	3	0.57	4	4	0.5
-813	+	63320263	CHH	1	4	0.2	6	1	0.85	3	6	0.33	4	3	0.57	5	3	0.62
-812	+	63320262	CHH	2	3	0.4	6	1	0.85	3	6	0.33	4	3	0.57	6	2	0.75
-807	+	63320257	CHH	1	4	0.2	6	2	0.75	2	6	0.25	2	5	0.28	2	6	0.25
-804	+	63320254	CHH	2	3	0.4	4	3	0.57	5	3	0.62	4	4	0.5	3	4	0.42
-803	+	63320253	CHH	0	5	0	5	2	0.71	2	6	0.25	3	5	0.37	0	7	0
-801	+	63320251	CG	4	1	0.8	3	4	0.42	3	5	0.37	3	5	0.37	7	0	1
-800	-	63320250	CG	17	6	0.73	16	18	0.47	6	10	0.37	4	6	0.4	19	0	1
-799	+	63320249	CHH	2	3	0.4	4	3	0.57	1	7	0.12	3	5	0.37	1	6	0.14
-795	+	63320245	CHH	2	3	0.4	3	4	0.42	1	8	0.11	3	5	0.37	2	5	0.28
-793	+	63320243	CHH	1	3	0.25	2	5	0.28	1	8	0.11	1	7	0.12	0	6	0
-791	+	63320241	CHH	1	3	0.25	1	6	0.14	1	8	0.11	0	8	0	1	5	0.16
-788	+	63320238	CHH	2	2	0.5	0	7	0	2	7	0.22	0	7	0	1	5	0.16
-784	+	63320234	CHH	2	2	0.5	0	7	0	2	6	0.25	0	6	0	1	5	0.16
-780	+	63320230	CG	3	1	0.75	1	6	0.14	0	8	0	1	5	0.16	5	0	1
-779	-	63320229	CG	10	21	0.32	5	35	0.12	4	17	0.19	2	17	0.1	21	0	1
-777	+	63320227	CHH	3	1	0.75	1	6	0.14	1	7	0.12	0	5	0	1	3	0.25
-774	+	63320224	CHH	3	1	0.75	1	6	0.14	1	7	0.12	1	4	0.2	1	3	0.25
-769	+	63320219	CHH	3	0	1	1	6	0.14	1	7	0.12	0	5	0	1	2	0.33
-764	-	63320214	CHH	3	28	0.09	2	41	0.04	1	21	0.04	0	21	0	1	21	0.04
-763	+	63320213	CHH	3	0	1	1	7	0.12	0	8	0	0	4	0	0	3	0
-760	-	63320210	CHH	3	25	0.1	0	39	0	1	23	0.04	1	19	0.05	2	19	0.09
-757	+	63320207	CHH	3	0	1	2	6	0.25	0	8	0	0	5	0	0	2	0
-753	+	63320203	CHH	2	1	0.66	2	6	0.25	0	7	0	0	5	0	0	2	0
-749	-	63320199	CHH	4	20	0.16	5	29	0.14	3	26	0.1	3	19	0.13	1	20	0.04
-748	+	63320198	CHH	1	2	0.33	1	8	0.11	0	6	0	0	4	0	0	2	0
-747	+	63320197	CHH	2	1	0.66	1	8	0.11	0	5	0	0	4	0	1	1	0.5
-745	+	63320195	CHH	1	2	0.33	1	8	0.11	0	5	0	0	4	0	0	2	0
-743	+	63320193	CHH	1	1	0.5	1	8	0.11	0	5	0	0	3	0	0	2	0
-739	+	63320189	CHH	1	1	0.5	0	7	0	0	3	0	0	4	0	0	2	0
-736	+	63320186	CG	0	1	0	0	6	0	0	2	0	0	4	0	2	0	1
-735	-	63320185	CG	7	18	0.28	3	31	0.08	2	26	0.07	2	22	0.08	18	1	0.94
-732	+	63320182	CHH	0	1	0	0	5	0	0	2	0	0	5	0	0	2	0
-729	+	63320179	CHH	0	1	0	0	4	0	0	2	0	0	5	0	0	1	0
-726	+	63320176	CHH	0	1	0	0	4	0	0	2	0	0	5	0	0	0	N/A
-725	+	63320175	CHH	0	1	0	0	4	0	0	2	0	0	5	0	0	0	N/A
-722	-	63320172	CHH	1	23	0.04	1	30	0.03	1	28	0.03	0	22	0	0	14	0
-713	-	63320163	CHH	2	16	0.11	0	26	0	0	19	0	0	19	0	0	11	0
-704	+	63320154	CHH	0	1	0	0	3	0	0	1	0	0	5	0	0	0	N/A
-686	+	63320136	CHH	0	1	0	0	6	0	0	3	0	0	8	0	0	1	0
-670	-	63320120	CHH	1	7	0.12	0	28	0	0	10	0	0	10	0	0	3	0
-665	+	63320115	CHH	0	3	0	0	7	0	0	5	0	0	12	0	0	1	0
-660	+	63320110	CG	0	5	0	0	7	0	0	5	0	0	12	0	0	1	0
-659	-	63320109	CG	0	5	0	0	25	0	0	10	0	0	9	0	0	3	0
-656	-	63320106	CHH	0	5	0	0	25	0	0	9	0	0	9	0	0	4	0
-655	+	63320105	CHH	0	6	0	0	7	0	0	5	0	0	11	0	0	1	0
-651	-	63320101	CHH	1	4	0.2	0	27	0	0	9	0	0	5	0	0	4	0
-647	-	63320097	CHH	1	3	0.25	0	25	0	0	10	0	0	7	0	0	4	0
-646	-	63320096	CHH	0	4	0	0	25	0	0	11	0	0	7	0	0	4	0
-638	-	63320088	CHH	1	3	0.25	0	25	0	0	12	0	0	8	0	0	5	0
-635	+	63320085	CHH	0	6	0	0	7	0	0	5	0	0	11	0	0	2	0
-630	-	63320080	CHH	0	4	0	0	26	0	0	14	0	0	10	0	0	5	0
-628	+	63320078	CHH	0	6	0	0	9	0	0	7	0	0	12	0	0	2	0
-627	+	63320077	CHH	0	6	0	0	10	0	0	7	0	0	11	0	0	2	0
-623	+	63320073	CHH	0	6	0	0	10	0	0	7	0	0	11	0	0	2	0
-620	+	63320070	CG	0	6	0	0	10	0	0	6	0	0	12	0	0	2	0
-619	-	63320069	CG	0	4	0	0	26	0	0	13	0	0	9	0	0	6	0
-618	+	63320068	CHH	0	6	0	0	10	0	0	6	0	0	11	0	0	3	0
-613	+	63320063	CHH	0	7	0	0	10	0	0	5	0	0	11	0	0	3	0
-611	+	63320061	CHH	0	8	0	0	10	0	0	5	0	0	11	0	0	3	0
-608	-	63320058	CHH	0	5	0	0	26	0	0	13	0	0	11	0	0	10	0
-605	+	63320055	CHH	0	8	0	0	10	0	0	4	0	0	9	0	0	3	0
-604	+	63320054	CHH	0	8	0	0	9	0	0	4	0	0	9	0	0	3	0
-602	+	63320052	CHH	0	8	0	0	10	0	0	4	0	0	9	0	0	3	0
-594	-	63320044	CHH	0	7	0	0	29	0	0	15	0	0	11	0	0	11	0
-593	-	63320043	CHH	0	7	0	0	28	0	0	14	0	0	11	0	0	11	0
-589	-	63320039	CHH	0	9	0	1	27	0.03	0	15	0	0	10	0	0	11	0
-582	+	63320032	CHH	0	7	0	0	6	0	0	2	0	0	6	0	0	2	0
-579	-	63320029	CHH	0	9	0	0	28	0	0	15	0	0	11	0	0	17	0
-578	+	63320028	CHH	0	6	0	0	9	0	0	3	0	0	6	0	0	2	0
-575	-	63320025	CHH	0	9	0	0	30	0	0	13	0	0	13	0	0	18	0
-573	-	63320023	CHH	0	10	0	0	29	0	0	14	0	0	13	0	0	19	0
-572	-	63320022	CHH	0	10	0	0	28	0	0	14	0	0	13	0	0	19	0
-571	-	63320021	CHH	0	10	0	0	27	0	0	14	0	0	13	0	0	20	0
-570	-	63320020	CHH	0	10	0	0	27	0	0	14	0	0	14	0	0	20	0
-568	-	63320018	CHH	0	10	0	0	28	0	0	14	0	0	14	0	0	20	0
-567	+	63320017	CHH	0	4	0	0	10	0	0	4	0	0	6	0	0	2	0
-561	+	63320011	CHH	0	4	0	0	9	0	0	4	0	0	6	0	0	2	0
-560	+	63320010	CHH	0	4	0	0	9	0	0	4	0	0	6	0	0	2	0
-552	+	63320002	CHH	0	5	0	0	9	0	0	4	0	0	7	0	0	2	0
-550	+	63320000	CHH	0	5	0	0	9	0	0	5	0	0	7	0	0	2	0
-546	+	63319996	CHH	0	5	0	0	9	0	0	4	0	0	6	0	0	1	0
-545	+	63319995	CHH	0	5	0	0	9	0	0	4	0	0	6	0	0	1	0
-541	+	63319991	CHH	0	5	0	0	9	0	0	3	0	0	7	0	0	1	0
-536	-	63319986	CHH	0	11	0	0	26	0	0	12	0	0	15	0	0	19	0
-535	+	63319985	CHH	0	5	0	0	9	0	0	3	0	0	6	0	0	1	0
-526	+	63319976	CHH	0	2	0	0	7	0	0	3	0	0	7	0	0	1	0
-525	+	63319975	CHH	0	2	0	0	7	0	0	3	0	0	7	0	0	1	0
-517	+	63319967	CHH	0	2	0	0	7	0	0	3	0	0	8	0	0	0	N/A
-516	+	63319966	CHH	0	1	0	0	7	0	0	3	0	0	8	0	0	0	N/A
-514	+	63319964	CHH	0	1	0	0	7	0	0	3	0	0	6	0	0	0	N/A
-510	+	63319960	CHH	0	1	0	0	7	0	0	3	0	0	6	0	0	0	N/A
-506	-	63319956	CHH	0	10	0	0	23	0	0	16	0	0	16	0	0	15	0
-503	+	63319953	CHH	0	1	0	0	7	0	0	5	0	0	5	0	0	0	N/A
-500	-	63319950	CHH	0	9	0	0	20	0	0	15	0	0	15	0	0	16	0
-491	+	63319941	CHH	0	1	0	0	6	0	0	4	0	0	6	0	0	0	N/A
-486	+	63319936	CHH	0	1	0	0	6	0	0	4	0	0	5	0	0	0	N/A
-485	+	63319935	CHH	0	1	0	0	6	0	0	4	0	0	5	0	0	0	N/A
-470	-	63319920	CHH	0	9	0	0	6	0	0	13	0	0	6	0	0	6	0
-459	+	63319909	CHH	0	3	0	0	6	0	0	4	0	0	7	0	0	0	N/A
-444	-	63319894	CHH	0	9	0	0	10	0	0	11	0	0	4	0	0	3	0
-443	+	63319893	CHH	0	5	0	0	7	0	0	9	0	0	8	0	0	1	0
-439	-	63319889	CHH	0	9	0	0	13	0	0	10	0	0	4	0	0	3	0
-437	-	63319887	CHH	0	9	0	0	15	0	0	10	0	0	3	0	0	3	0
-435	+	63319885	CHH	0	6	0	0	8	0	0	10	0	0	9	0	0	4	0
-431	-	63319881	CHH	0	11	0	0	16	0	0	11	0	0	5	0	0	2	0
-430	-	63319880	CHH	0	11	0	0	16	0	0	11	0	0	5	0	0	2	0
-426	-	63319876	CHH	0	12	0	0	17	0	0	15	0	0	5	0	0	2	0
-425	-	63319875	CHH	0	11	0	0	17	0	0	15	0	0	5	0	0	2	0
-423	-	63319873	CHH	0	11	0	0	17	0	0	16	0	0	7	0	0	2	0
-420	-	63319870	CHH	0	11	0	0	17	0	0	17	0	0	7	0	0	2	0
-418	-	63319868	CHH	0	12	0	0	17	0	0	16	0	0	8	0	0	2	0
-417	+	63319867	CG	0	6	0	0	8	0	0	11	0	0	9	0	0	8	0
-416	-	63319866	CG	1	12	0.07	0	17	0	0	17	0	0	9	0	0	2	0
-414	+	63319864	CHH	0	6	0	0	8	0	0	11	0	0	10	0	0	8	0
-410	+	63319860	CHH	0	7	0	0	9	0	0	10	0	0	9	0	0	8	0
-406	-	63319856	CHH	0	11	0	0	17	0	0	17	0	0	10	0	0	2	0
-405	+	63319855	CHH	0	7	0	0	10	0	0	10	0	0	9	0	0	8	0
-404	+	63319854	CHH	0	7	0	0	10	0	0	10	0	0	9	0	0	8	0
-399	+	63319849	CHH	0	7	0	0	10	0	0	10	0	0	9	0	0	8	0
-397	+	63319847	CHH	0	7	0	0	10	0	0	10	0	0	9	0	0	9	0
-394	-	63319844	CHH	0	13	0	0	18	0	0	19	0	0	11	0	0	3	0
-393	+	63319843	CHH	0	7	0	0	11	0	0	10	0	0	9	0	0	10	0
-391	+	63319841	CHH	0	7	0	0	11	0	0	10	0	0	9	0	0	10	0
-386	-	63319836	CHH	0	11	0	0	19	0	0	20	0	0	11	0	0	3	0
-385	-	63319835	CHH	0	11	0	0	19	0	0	19	0	0	11	0	0	3	0
-384	-	63319834	CHH	0	11	0	0	19	0	0	18	0	0	11	0	0	3	0
-383	-	63319833	CHH	0	11	0	0	19	0	0	18	0	0	11	0	0	3	0
-374	-	63319824	CHH	0	10	0	0	19	0	0	17	0	0	10	0	0	3	0
-370	-	63319820	CHH	0	10	0	0	19	0	0	17	0	0	9	0	0	3	0
-369	+	63319819	CHH	0	8	0	0	9	0	0	10	0	0	6	0	0	12	0
-358	-	63319808	CHH	0	9	0	0	20	0	0	16	0	0	9	0	0	3	0
-357	+	63319807	CHH	0	5	0	0	7	0	0	6	0	0	3	0	0	12	0
-356	+	63319806	CHH	0	5	0	0	7	0	0	6	0	0	3	0	0	12	0
-352	+	63319802	CHH	0	5	0	0	7	0	0	6	0	0	2	0	0	13	0
-349	-	63319799	CHH	0	10	0	0	20	0	0	15	0	0	11	0	0	3	0
-348	-	63319798	CHH	0	10	0	0	20	0	0	14	0	0	10	0	0	3	0
-336	-	63319786	CHH	0	10	0	0	15	0	0	10	0	0	8	0	0	3	0
-333	-	63319783	CHH	0	9	0	0	14	0	0	9	0	0	6	0	0	3	0
-322	-	63319772	CHH	0	8	0	0	13	0	0	9	0	0	5	0	0	3	0
-309	+	63319759	CHH	0	4	0	0	7	0	0	6	0	0	2	0	0	12	0
-306	+	63319756	CHH	0	3	0	0	9	0	0	6	0	0	2	0	0	12	0
-301	+	63319751	CHH	0	2	0	0	8	0	0	7	0	0	3	0	0	12	0
-295	-	63319745	CHH	1	7	0.12	0	14	0	0	11	0	0	3	0	1	2	0.33
-291	-	63319741	CHH	0	8	0	0	13	0	0	11	0	0	3	0	0	2	0
-282	-	63319732	CHH	1	7	0.12	1	12	0.07	0	12	0	0	4	0	0	2	0
-277	+	63319727	CHH	0	2	0	1	7	0.12	1	5	0.16	0	3	0	0	12	0
-264	+	63319714	CG	0	2	0	0	8	0	1	6	0.14	0	3	0	7	3	0.7
-263	-	63319713	CG	4	3	0.57	0	13	0	2	9	0.18	0	1	0	1	2	0.33
-259	-	63319709	CHH	3	5	0.37	0	12	0	0	9	0	0	1	0	2	0	1
-255	-	63319705	CHH	2	6	0.25	2	9	0.18	0	8	0	0	1	0	2	0	1
-251	+	63319701	CHH	0	2	0	1	9	0.1	0	7	0	0	2	0	0	9	0
-245	+	63319695	CHH	0	2	0	1	8	0.11	1	6	0.14	0	2	0	3	6	0.33
-242	-	63319692	CHH	5	2	0.71	1	9	0.1	1	6	0.14	0	1	0	0	2	0
-228	-	63319678	CHH	2	4	0.33	1	8	0.11	1	6	0.14	0	1	0	0	2	0
-223	-	63319673	CHH	1	6	0.14	1	9	0.1	0	7	0	0	2	0	0	2	0
-221	-	63319671	CHH	3	4	0.42	2	8	0.2	1	4	0.2	0	2	0	2	0	1
-210	+	63319660	CHH	0	1	0	1	6	0.14	0	3	0	0	1	0	0	2	0
-207	-	63319657	CHH	1	5	0.16	0	15	0	0	5	0	0	3	0	0	3	0
-198	+	63319648	CHH	0	1	0	1	5	0.16	0	3	0	0	1	0	0	2	0
-196	+	63319646	CHH	1	0	1	0	6	0	0	3	0	0	1	0	0	2	0
-182	+	63319632	CHH	0	0	N/A	0	5	0	0	2	0	0	1	0	0	0	N/A
-179	-	63319629	CHH	1	3	0.25	1	16	0.05	0	3	0	0	2	0	0	4	0
-177	+	63319627	CHH	0	0	N/A	0	5	0	0	1	0	0	1	0	0	0	N/A
-173	+	63319623	CHH	0	0	N/A	0	6	0	0	1	0	0	1	0	0	0	N/A
-163	+	63319613	CHH	0	0	N/A	1	5	0.16	0	0	N/A	0	2	0	0	2	0
-156	+	63319606	CHH	0	1	0	0	6	0	0	0	N/A	0	2	0	0	2	0
-141	-	63319591	CHH	0	3	0	1	17	0.05	0	7	0	0	2	0	0	7	0
-134	+	63319584	CWG	0	1	0	0	3	0	0	0	N/A	0	1	0	0	2	0
-132	-	63319582	CWG	0	2	0	0	18	0	0	8	0	0	1	0	0	7	0
-131	-	63319581	CHH	0	2	0	0	18	0	0	8	0	0	1	0	0	7	0
-130	+	63319580	CHH	0	1	0	0	3	0	0	0	N/A	0	1	0	0	2	0
-118	+	63319568	CHH	0	1	0	0	3	0	0	0	N/A	0	1	0	0	2	0
-112	-	63319562	CHH	0	3	0	0	12	0	0	7	0	0	1	0	0	6	0
-110	-	63319560	CHH	0	3	0	0	11	0	0	7	0	0	1	0	0	6	0
-105	+	63319555	CHH	0	1	0	0	2	0	0	0	N/A	0	1	0	0	2	0
-95	+	63319545	CG	0	1	0	0	1	0	0	0	N/A	0	1	0	0	2	0
-94	-	63319544	CG	1	2	0.33	0	12	0	0	8	0	0	1	0	0	8	0
-58	+	63319508	CHH	0	0	N/A	0	0	N/A	0	0	N/A	0	0	N/A	0	0	N/A
-53	+	63319503	CHH	0	0	N/A	0	0	N/A	0	0	N/A	0	0	N/A	0	0	N/A
-43	-	63319493	CHH	0	7	0	0	25	0	0	8	0	0	5	0	0	20	0
-42	+	63319492	CHH	0	0	N/A	0	0	N/A	0	0	N/A	0	0	N/A	0	0	N/A
-41	+	63319491	CHH	0	0	N/A	0	0	N/A	0	0	N/A	0	0	N/A	0	0	N/A
-39	+	63319489	CHH	0	0	N/A	0	0	N/A	0	0	N/A	0	0	N/A	0	0	N/A
-38	+	63319488	CHH	0	0	N/A	0	0	N/A	0	0	N/A	0	0	N/A	0	0	N/A
-37	+	63319487	CHH	0	0	N/A	0	0	N/A	0	0	N/A	0	0	N/A	0	0	N/A
-36	+	63319486	CHH	0	0	N/A	0	0	N/A	0	0	N/A	0	0	N/A	0	0	N/A
-34	+	63319484	CHH	0	0	N/A	0	0	N/A	0	1	0	0	0	N/A	0	0	N/A
-33	+	63319483	CHH	0	0	N/A	0	0	N/A	0	1	0	0	0	N/A	0	0	N/A
-30	+	63319480	CHH	0	0	N/A	0	0	N/A	0	1	0	0	0	N/A	0	0	N/A
-29	+	63319479	CHH	0	0	N/A	0	0	N/A	0	1	0	0	0	N/A	0	0	N/A
-28	+	63319478	CHH	0	0	N/A	0	0	N/A	0	1	0	0	0	N/A	0	0	N/A
-27	+	63319477	CHH	0	0	N/A	0	0	N/A	0	1	0	0	0	N/A	0	0	N/A
-25	+	63319475	CHH	0	0	N/A	0	0	N/A	0	1	0	0	0	N/A	0	0	N/A
-24	+	63319474	CHH	0	0	N/A	0	0	N/A	0	1	0	0	0	N/A	0	0	N/A
-22	+	63319472	CHH	0	0	N/A	0	0	N/A	0	1	0	0	0	N/A	0	0	N/A
-21	+	63319471	CHH	0	0	N/A	0	0	N/A	0	1	0	0	0	N/A	0	0	N/A
-18	+	63319468	CHH	0	0	N/A	0	0	N/A	0	1	0	0	0	N/A	0	0	N/A
-16	+	63319466	CHH	0	0	N/A	0	0	N/A	0	1	0	0	0	N/A	0	0	N/A
-15	+	63319465	CHH	0	0	N/A	0	0	N/A	0	1	0	0	0	N/A	0	0	N/A
-10	-	63319460	CHH	0	16	0	0	32	0	0	15	0	0	11	0	0	30	0
-8	-	63319458	CHH	0	16	0	0	32	0	0	15	0	0	11	0	0	31	0
-7	-	63319457	CHH	0	17	0	0	32	0	0	16	0	0	12	0	0	31	0
-6	+	63319456	CHH	0	1	0	0	0	N/A	0	1	0	0	1	0	0	0	N/A
-3	-	63319453	CHH	0	18	0	0	30	0	0	16	0	0	12	0	0	32	0
-2	+	63319452	CHH	0	1	0	0	0	N/A	0	1	0	0	1	0	0	0	N/A
2	+	63319449	CHH	0	1	0	0	0	N/A	0	2	0	0	1	0	0	0	N/A
3	+	63319448	CHH	0	1	0	0	0	N/A	0	2	0	0	1	0	0	0	N/A
7	+	63319444	CHH	0	1	0	0	0	N/A	0	2	0	0	1	0	0	0	N/A
10	-	63319441	CHH	0	22	0	0	31	0	0	18	0	0	13	0	0	33	0
13	-	63319438	CHH	0	24	0	0	31	0	0	19	0	0	14	0	0	34	0
18	+	63319433	CHH	0	1	0	0	0	N/A	0	2	0	0	1	0	0	0	N/A
28	+	63319423	CHH	0	1	0	0	2	0	0	2	0	0	1	0	0	0	N/A
31	+	63319420	CHH	0	1	0	0	2	0	0	2	0	0	1	0	0	0	N/A
38	+	63319413	CHH	0	1	0	0	2	0	0	2	0	0	1	0	0	0	N/A
41	+	63319410	CHH	0	1	0	0	2	0	0	2	0	0	1	0	0	0	N/A
45	+	63319406	CHH	0	1	0	0	2	0	0	2	0	0	1	0	0	0	N/A
47	+	63319404	CHH	0	1	0	0	2	0	0	2	0	0	1	0	0	0	N/A
51	+	63319400	CHH	0	1	0	0	2	0	0	1	0	0	2	0	0	0	N/A
56	-	63319395	CHH	0	28	0	0	22	0	0	14	0	0	16	0	0	26	0
57	+	63319394	CHH	0	1	0	0	2	0	0	1	0	0	2	0	0	0	N/A
58	+	63319393	CHH	0	1	0	0	2	0	0	1	0	0	2	0	0	0	N/A
61	+	63319390	CHH	0	1	0	0	2	0	0	1	0	0	2	0	0	0	N/A
63	+	63319388	CHH	0	1	0	0	2	0	0	1	0	0	2	0	0	0	N/A
66	+	63319385	CHH	0	1	0	0	2	0	0	1	0	0	2	0	0	0	N/A
69	+	63319382	CHH	0	0	N/A	0	2	0	0	1	0	0	2	0	0	0	N/A
73	+	63319378	CHH	0	0	N/A	0	2	0	0	1	0	0	1	0	0	0	N/A
79	+	63319372	CHH	0	0	N/A	0	2	0	0	1	0	0	1	0	0	0	N/A
83	+	63319368	CHH	0	0	N/A	0	2	0	0	1	0	0	1	0	0	0	N/A
96	+	63319355	CHH	0	0	N/A	0	2	0	0	0	N/A	0	1	0	0	0	N/A
99	+	63319352	CHH	0	0	N/A	0	2	0	0	0	N/A	0	1	0	0	0	N/A
109	+	63319342	CHH	0	0	N/A	0	2	0	0	0	N/A	0	1	0	0	0	N/A
114	+	63319337	CHH	0	0	N/A	0	2	0	0	0	N/A	0	1	0	0	2	0
115	+	63319336	CHH	0	0	N/A	0	2	0	0	0	N/A	0	1	0	0	2	0
116	+	63319335	CHH	0	0	N/A	0	2	0	0	0	N/A	0	1	0	0	2	0
119	+	63319332	CHH	0	0	N/A	0	4	0	0	0	N/A	0	1	0	0	2	0
121	+	63319330	CHH	0	0	N/A	0	4	0	0	0	N/A	0	1	0	0	2	0
124	-	63319327	CHH	0	17	0	0	29	0	0	9	0	0	18	0	0	17	0
129	+	63319322	CHH	0	0	N/A	0	2	0	0	1	0	0	4	0	0	2	0
130	+	63319321	CHH	0	0	N/A	0	2	0	0	1	0	0	4	0	0	2	0
131	+	63319320	CHH	0	0	N/A	0	2	0	0	2	0	0	4	0	0	2	0
138	+	63319313	CHH	0	2	0	0	4	0	0	3	0	0	4	0	0	2	0
139	+	63319312	CHH	0	2	0	0	4	0	0	3	0	0	4	0	0	2	0
143	-	63319308	CHH	0	18	0	0	28	0	0	9	0	0	16	0	0	13	0
148	-	63319303	CHH	0	17	0	0	25	0	0	11	0	0	16	0	0	13	0
153	+	63319298	CHH	0	2	0	0	5	0	0	5	0	0	5	0	0	2	0
155	+	63319296	CHH	0	2	0	0	5	0	0	5	0	0	5	0	0	2	0
166	+	63319285	CHH	0	2	0	0	9	0	0	9	0	0	8	0	0	2	0
173	+	63319278	CHH	0	5	0	0	12	0	0	10	0	0	9	0	0	2	0
177	-	63319274	CHH	0	11	0	0	32	0	0	9	0	0	14	0	0	6	0
180	+	63319271	CHH	0	6	0	0	12	0	0	10	0	0	12	0	0	2	0
182	+	63319269	CHH	0	6	0	0	14	0	0	10	0	0	12	0	0	3	0
185	+	63319266	CHH	0	6	0	0	16	0	0	10	0	0	12	0	0	3	0
189	-	63319262	CHH	0	7	0	0	33	0	0	11	0	0	15	0	0	5	0
190	-	63319261	CHH	0	7	0	0	32	0	0	11	0	0	15	0	0	5	0
191	-	63319260	CHH	0	7	0	0	32	0	0	13	0	0	15	0	0	4	0
193	-	63319258	CHH	0	6	0	0	31	0	0	11	0	0	14	0	0	4	0
194	-	63319257	CHH	0	6	0	0	30	0	0	11	0	0	14	0	0	4	0
196	-	63319255	CHH	0	6	0	0	30	0	0	13	0	0	13	0	0	4	0
198	+	63319253	CHH	0	7	0	0	17	0	0	11	0	0	12	0	0	4	0
203	+	63319248	CWG	0	8	0	0	18	0	0	11	0	0	12	0	0	4	0
205	-	63319246	CWG	0	6	0	0	30	0	0	11	0	0	10	0	0	2	0
207	-	63319244	CHH	0	6	0	0	30	0	0	11	0	0	9	0	0	2	0
210	-	63319241	CHH	0	5	0	0	28	0	0	11	0	0	9	0	0	1	0
211	-	63319240	CHH	0	5	0	0	27	0	0	11	0	0	9	0	0	1	0
215	-	63319236	CHH	0	5	0	0	27	0	0	10	0	0	9	0	0	1	0
224	+	63319227	CHH	0	8	0	0	18	0	0	9	0	0	10	0	0	3	0
235	+	63319216	CHH	0	8	0	0	20	0	0	9	0	0	12	0	0	5	0
236	+	63319215	CHH	0	8	0	0	20	0	0	10	0	0	12	0	0	5	0
238	+	63319213	CHH	0	8	0	0	22	0	0	9	0	0	12	0	0	5	0
243	-	63319208	CHH	0	2	0	0	30	0	0	7	0	0	7	0	0	4	0
245	+	63319206	CHH	0	10	0	0	23	0	0	8	0	0	12	0	0	7	0
252	+	63319199	CHH	0	9	0	0	24	0	0	9	0	0	13	0	0	8	0
255	-	63319196	CHH	0	2	0	0	24	0	0	8	0	0	6	0	0	6	0
256	-	63319195	CHH	0	2	0	0	24	0	0	8	0	0	6	0	0	6	0
266	-	63319185	CHH	0	2	0	0	21	0	0	7	0	0	5	0	0	7	0
269	-	63319182	CHH	0	3	0	0	19	0	0	6	0	0	5	0	1	6	0.14
270	+	63319181	CHH	0	8	0	0	20	0	0	10	0	0	14	0	0	13	0
272	+	63319179	CG	1	9	0.1	0	19	0	0	9	0	0	15	0	9	4	0.69
273	-	63319178	CG	1	2	0.33	0	19	0	0	6	0	0	5	0	6	1	0.85
280	-	63319171	CHH	0	3	0	0	18	0	0	2	0	0	5	0	0	7	0
282	-	63319169	CHH	0	2	0	0	18	0	0	2	0	0	4	0	2	6	0.25
295	-	63319156	CHH	0	3	0	0	20	0	0	2	0	0	7	0	2	8	0.2
296	-	63319155	CHH	0	3	0	0	20	0	0	2	0	0	7	0	0	10	0
299	+	63319152	CHH	0	13	0	0	18	0	0	13	0	0	19	0	0	17	0
302	-	63319149	CHH	1	4	0.2	0	19	0	0	5	0	0	8	0	0	10	0
305	-	63319146	CHH	0	5	0	0	19	0	0	5	0	0	9	0	2	8	0.2
309	+	63319142	CHH	0	12	0	0	17	0	0	13	0	0	22	0	0	19	0
323	-	63319128	CHH	0	8	0	0	15	0	0	8	0	0	10	0	0	11	0
325	-	63319126	CHH	0	8	0	0	13	0	0	8	0	0	9	0	1	10	0.09
326	+	63319125	CHH	0	13	0	0	19	0	0	17	0	0	20	0	1	21	0.04
335	-	63319116	CHH	0	8	0	0	12	0	0	7	0	0	7	0	1	8	0.11
336	-	63319115	CHH	0	8	0	0	12	0	0	7	0	0	7	0	0	9	0
341	-	63319110	CHH	0	7	0	0	9	0	0	8	0	1	7	0.12	1	8	0.11
343	+	63319108	CHH	0	14	0	0	14	0	1	15	0.06	0	21	0	0	20	0
345	+	63319106	CHH	0	14	0	0	14	0	0	16	0	0	22	0	0	20	0
348	-	63319103	CHH	0	7	0	0	7	0	0	8	0	0	9	0	0	7	0
350	-	63319101	CHH	1	6	0.14	0	7	0	0	8	0	0	9	0	0	7	0
352	-	63319099	CHH	0	6	0	0	7	0	0	8	0	0	9	0	1	6	0.14
353	-	63319098	CHH	0	6	0	0	7	0	0	8	0	0	9	0	0	6	0
355	+	63319096	CG	1	12	0.07	0	14	0	1	14	0.06	1	18	0.05	12	7	0.63
356	-	63319095	CG	0	6	0	1	7	0.12	0	8	0	0	9	0	6	0	1
360	+	63319091	CG	1	11	0.08	0	15	0	0	14	0	0	18	0	8	9	0.47
361	-	63319090	CG	0	6	0	0	8	0	0	8	0	0	10	0	3	3	0.5
362	-	63319089	CCG	0	7	0	0	8	0	0	8	0	0	10	0	1	5	0.16
364	-	63319087	CHH	0	8	0	0	9	0	0	8	0	0	10	0	0	6	0
365	+	63319086	CHH	0	9	0	0	14	0	0	13	0	0	17	0	0	19	0
370	-	63319081	CHH	0	8	0	0	9	0	0	8	0	0	10	0	0	5	0
371	-	63319080	CHH	0	8	0	0	9	0	0	8	0	0	10	0	0	5	0
372	-	63319079	CHH	0	8	0	0	9	0	0	8	0	0	9	0	0	5	0
376	-	63319075	CHH	0	7	0	0	9	0	0	8	0	0	8	0	0	5	0
383	-	63319068	CHH	0	7	0	0	8	0	0	8	0	0	8	0	0	3	0
387	-	63319064	CHH	0	5	0	0	6	0	0	7	0	0	7	0	0	1	0
389	+	63319062	CHH	0	9	0	0	15	0	0	17	0	0	13	0	0	18	0
390	+	63319061	CHH	0	9	0	0	17	0	1	16	0.05	0	12	0	0	18	0
394	-	63319057	CHH	0	5	0	0	7	0	0	7	0	0	6	0	0	1	0
398	-	63319053	CHH	0	5	0	0	7	0	0	7	0	0	5	0	0	1	0
405	-	63319046	CHH	0	3	0	0	7	0	0	6	0	0	4	0	0	1	0
406	-	63319045	CHH	0	2	0	0	7	0	0	6	0	0	4	0	0	1	0
409	-	63319042	CHH	0	2	0	0	7	0	0	6	0	0	4	0	0	1	0
418	-	63319033	CHH	0	5	0	0	7	0	0	7	0	0	5	0	0	1	0
420	-	63319031	CHH	0	5	0	0	7	0	0	6	0	0	5	0	1	0	1
426	-	63319025	CHH	0	5	0	0	7	0	0	6	0	0	4	0	1	0	1
429	+	63319022	CHH	2	9	0.18	1	20	0.04	0	14	0	1	8	0.11	8	12	0.4
432	-	63319019	CHH	1	4	0.2	0	7	0	0	8	0	0	3	0	1	0	1
433	+	63319018	CHH	0	13	0	2	18	0.1	0	14	0	1	9	0.1	8	11	0.42
436	+	63319015	CG	2	11	0.15	1	19	0.05	0	15	0	1	9	0.1	10	9	0.52
437	-	63319014	CG	1	4	0.2	0	7	0	0	8	0	0	3	0	0	1	0
438	+	63319013	CHH	0	12	0	0	22	0	0	15	0	1	9	0.1	4	15	0.21
439	+	63319012	CHH	0	13	0	2	21	0.08	0	15	0	0	10	0	7	13	0.35
441	+	63319010	CWG	2	14	0.12	3	20	0.13	0	15	0	0	10	0	7	13	0.35
443	-	63319008	CWG	1	4	0.2	0	8	0	0	8	0	0	3	0	1	0	1
447	-	63319004	CHH	0	4	0	0	7	0	0	9	0	0	2	0	1	0	1
451	-	63319000	CHH	1	2	0.33	0	7	0	0	11	0	0	1	0	0	1	0
455	-	63318996	CHH	0	3	0	0	6	0	0	11	0	0	2	0	0	1	0
459	-	63318992	CHH	0	3	0	0	7	0	0	11	0	0	2	0	0	1	0
462	-	63318989	CHH	1	2	0.33	0	7	0	0	10	0	0	2	0	1	0	1
468	-	63318983	CHH	0	3	0	0	6	0	0	11	0	0	3	0	0	1	0
470	-	63318981	CHH	0	3	0	0	6	0	0	12	0	0	4	0	0	1	0
474	+	63318977	CWG	1	17	0.05	0	23	0	0	11	0	0	9	0	2	11	0.15
476	-	63318975	CWG	0	3	0	0	4	0	0	12	0	0	5	0	0	1	0
478	+	63318973	CG	0	17	0	0	22	0	0	11	0	0	9	0	4	9	0.3
479	-	63318972	CG	0	3	0	0	4	0	0	11	0	0	5	0	0	1	0
480	+	63318971	CHH	1	15	0.06	0	22	0	0	11	0	0	8	0	1	11	0.08
494	-	63318957	CHH	0	2	0	0	4	0	0	10	0	0	9	0	0	1	0
502	-	63318949	CHH	0	1	0	0	5	0	0	11	0	0	9	0	0	1	0
511	-	63318940	CHH	0	1	0	0	6	0	0	11	0	0	9	0	0	0	N/A
515	+	63318936	CHH	0	12	0	1	14	0.06	0	8	0	0	4	0	1	8	0.11
529	+	63318922	CG	0	6	0	0	13	0	0	5	0	0	3	0	7	3	0.7
530	-	63318921	CG	0	1	0	0	7	0	0	8	0	0	11	0	1	0	1
532	+	63318919	CHH	0	5	0	1	12	0.07	0	5	0	0	3	0	0	9	0
543	+	63318908	CHH	0	4	0	0	10	0	0	7	0	0	2	0	0	8	0
551	-	63318900	CHH	0	2	0	0	7	0	0	6	0	0	9	0	0	1	0
558	-	63318893	CHH	0	3	0	0	5	0	0	3	0	0	8	0	0	3	0
566	-	63318885	CHH	0	3	0	0	7	0	0	2	0	0	6	0	0	5	0
571	+	63318880	CHH	0	3	0	0	6	0	0	12	0	0	3	0	0	9	0
572	+	63318879	CHH	0	3	0	0	6	0	0	12	0	0	3	0	0	11	0
578	-	63318873	CHH	0	3	0	0	7	0	0	2	0	0	6	0	0	5	0
581	-	63318870	CHH	0	3	0	0	7	0	0	2	0	0	5	0	0	5	0
582	+	63318869	CHH	0	5	0	0	5	0	0	14	0	0	4	0	0	12	0
587	-	63318864	CHH	0	2	0	0	6	0	0	1	0	0	6	0	0	6	0
588	-	63318863	CHH	0	3	0	0	6	0	0	1	0	0	7	0	0	6	0
591	-	63318860	CHH	0	3	0	0	6	0	0	2	0	0	9	0	0	6	0
594	+	63318857	CHH	0	4	0	0	5	0	0	12	0	0	2	0	1	10	0.09
597	+	63318854	CHH	0	4	0	0	4	0	0	13	0	0	2	0	2	10	0.16
601	-	63318850	CHH	0	5	0	0	5	0	0	3	0	0	7	0	0	6	0
604	+	63318847	CHH	0	4	0	0	4	0	0	14	0	0	3	0	0	11	0
607	-	63318844	CHH	0	7	0	0	5	0	0	5	0	0	8	0	0	6	0
608	+	63318843	CWG	0	5	0	0	4	0	0	14	0	0	3	0	1	10	0.09
610	-	63318841	CWG	0	7	0	0	4	0	0	5	0	0	9	0	0	6	0
611	+	63318840	CHH	0	5	0	0	4	0	0	15	0	0	3	0	1	10	0.09
614	+	63318837	CHH	0	5	0	0	5	0	0	17	0	0	3	0	0	11	0
621	-	63318830	CHH	0	7	0	0	5	0	0	6	0	0	10	0	0	7	0
623	+	63318828	CHH	0	6	0	0	7	0	0	16	0	0	3	0	1	10	0.09
633	+	63318818	CHH	0	6	0	0	9	0	0	16	0	0	3	0	0	10	0
635	+	63318816	CWG	0	6	0	0	9	0	1	14	0.06	0	3	0	0	10	0
637	-	63318814	CWG	0	8	0	0	5	0	0	7	0	0	10	0	0	6	0
638	+	63318813	CHH	0	6	0	0	9	0	0	16	0	0	3	0	0	10	0
644	+	63318807	CHH	0	6	0	0	9	0	0	14	0	0	3	0	0	10	0
645	+	63318806	CHH	0	6	0	0	9	0	0	14	0	0	3	0	0	10	0
646	+	63318805	CHH	0	6	0	0	9	0	0	13	0	0	3	0	0	10	0
648	+	63318803	CG	0	6	0	0	9	0	0	12	0	0	3	0	0	10	0
649	-	63318802	CG	0	8	0	0	4	0	0	11	0	0	11	0	0	11	0
651	-	63318800	CHH	0	8	0	0	5	0	0	11	0	0	12	0	0	12	0
653	-	63318798	CHH	0	8	0	0	5	0	0	11	0	0	13	0	0	12	0
655	+	63318796	CHH	0	7	0	0	8	0	0	11	0	0	3	0	0	10	0
657	+	63318794	CHH	0	7	0	0	9	0	0	10	0	0	2	0	0	10	0
664	-	63318787	CHH	0	8	0	0	4	0	0	14	0	0	13	0	0	11	0
665	+	63318786	CHH	0	5	0	0	8	0	0	9	0	0	2	0	0	7	0
668	+	63318783	CHH	0	5	0	0	8	0	0	9	0	0	2	0	0	7	0
681	-	63318770	CHH	0	8	0	0	5	0	0	19	0	0	10	0	0	10	0
682	+	63318769	CHH	0	6	0	0	9	0	0	9	0	0	3	0	0	4	0
696	-	63318755	CHH	0	7	0	0	6	0	0	19	0	0	9	0	0	9	0
707	-	63318744	CHH	0	10	0	0	6	0	0	19	0	0	9	0	0	9	0
709	+	63318742	CHH	0	4	0	0	14	0	0	5	0	0	2	0	0	3	0
711	+	63318740	CHH	0	4	0	0	14	0	0	5	0	0	2	0	0	2	0
715	+	63318736	CHH	0	4	0	0	13	0	0	5	0	0	2	0	0	2	0
719	+	63318732	CHH	0	4	0	0	13	0	0	6	0	0	2	0	0	1	0
731	+	63318720	CHH	0	5	0	0	10	0	0	7	0	0	3	0	0	1	0
745	+	63318706	CHH	0	6	0	0	12	0	0	8	0	0	6	0	0	3	0
766	-	63318685	CHH	0	4	0	0	6	0	0	7	0	0	3	0	0	0	N/A
767	-	63318684	CHH	0	4	0	0	6	0	0	7	0	0	4	0	0	0	N/A
769	+	63318682	CHH	0	10	0	0	16	0	0	13	0	0	8	0	0	7	0
772	-	63318679	CHH	0	3	0	0	6	0	0	6	0	0	5	0	0	0	N/A
777	-	63318674	CHH	0	3	0	0	5	0	0	5	0	0	4	0	0	0	N/A
779	-	63318672	CHH	0	3	0	0	5	0	0	5	0	0	4	0	0	0	N/A
781	-	63318670	CHH	0	2	0	0	5	0	0	5	0	0	4	0	0	0	N/A
782	-	63318669	CHH	0	2	0	0	5	0	0	5	0	0	4	0	0	0	N/A
785	-	63318666	CHH	0	1	0	0	5	0	0	5	0	0	4	0	0	0	N/A
790	+	63318661	CWG	0	12	0	0	15	0	0	13	0	0	11	0	0	9	0
792	-	63318659	CWG	0	0	N/A	0	5	0	0	4	0	0	6	0	0	0	N/A
794	-	63318657	CHH	0	0	N/A	0	5	0	0	3	0	0	6	0	0	0	N/A
807	-	63318644	CHH	0	1	0	0	4	0	0	3	0	0	6	0	0	0	N/A
813	-	63318638	CHH	0	2	0	0	4	0	0	3	0	0	7	0	0	0	N/A
814	-	63318637	CHH	0	3	0	0	4	0	0	2	0	0	7	0	0	0	N/A
816	-	63318635	CHH	0	3	0	0	4	0	0	3	0	0	7	0	0	0	N/A
828	-	63318623	CHH	0	5	0	0	4	0	0	2	0	0	8	0	0	0	N/A
829	-	63318622	CHH	0	5	0	0	4	0	0	2	0	0	8	0	0	0	N/A
831	+	63318620	CHH	0	10	0	0	18	0	0	13	0	0	17	0	0	14	0
834	-	63318617	CHH	0	7	0	0	5	0	0	2	0	0	8	0	0	0	N/A
836	-	63318615	CHH	0	7	0	0	4	0	0	2	0	0	10	0	0	1	0
842	+	63318609	CG	0	12	0	0	17	0	0	10	0	0	16	0	0	13	0
843	-	63318608	CG	0	7	0	0	4	0	0	3	0	0	10	0	0	1	0
845	-	63318606	CHH	0	7	0	0	5	0	0	3	0	0	11	0	0	1	0
847	+	63318604	CHH	0	9	0	0	18	0	0	7	0	0	16	0	0	12	0
848	+	63318603	CHH	0	10	0	0	17	0	0	7	0	0	16	0	0	12	0
851	-	63318600	CHH	0	8	0	0	4	0	0	4	0	0	11	0	0	1	0
853	-	63318598	CHH	0	8	0	0	4	0	0	4	0	0	11	0	0	1	0
857	-	63318594	CHH	0	8	0	0	4	0	0	4	0	0	10	0	0	1	0
860	-	63318591	CHH	0	8	0	1	3	0.25	0	4	0	0	10	0	0	1	0
865	-	63318586	CHH	0	8	0	0	5	0	0	4	0	0	11	0	0	1	0
866	-	63318585	CHH	0	9	0	0	5	0	0	4	0	0	11	0	0	1	0
867	+	63318584	CHH	0	11	0	0	17	0	0	15	0	0	16	0	0	11	0
868	+	63318583	CHH	0	12	0	0	17	0	0	15	0	0	16	0	0	11	0
877	+	63318574	CHH	0	12	0	0	18	0	1	14	0.06	0	18	0	0	13	0
879	+	63318572	CHH	0	12	0	0	19	0	0	16	0	0	18	0	0	13	0
885	+	63318566	CWG	0	15	0	0	21	0	0	15	0	0	20	0	0	14	0
887	-	63318564	CWG	0	8	0	0	5	0	0	8	0	0	11	0	0	1	0
892	-	63318559	CHH	0	8	0	0	5	0	0	8	0	0	10	0	0	1	0
894	-	63318557	CHH	0	8	0	0	5	0	0	9	0	0	10	0	0	1	0
897	-	63318554	CHH	0	7	0	0	5	0	0	9	0	0	10	0	0	1	0
898	+	63318553	CHH	0	16	0	0	20	0	0	14	0	0	20	0	0	16	0
902	+	63318549	CHH	0	16	0	0	21	0	0	18	0	0	18	0	0	16	0
903	+	63318548	CWG	0	16	0	0	19	0	0	18	0	0	17	0	0	16	0
905	-	63318546	CWG	0	6	0	0	5	0	0	8	0	0	9	0	0	2	0
914	+	63318537	CG	0	17	0	0	22	0	0	19	0	0	18	0	0	17	0
915	-	63318536	CG	0	3	0	0	5	0	0	9	0	0	9	0	0	2	0
917	-	63318534	CHH	0	2	0	0	6	0	0	9	0	0	10	0	0	2	0
919	+	63318532	CHH	0	18	0	0	24	0	0	19	0	0	18	0	0	17	0
925	-	63318526	CHH	0	2	0	0	5	0	0	9	0	0	8	0	0	2	0
927	-	63318524	CHH	0	3	0	0	5	0	0	8	0	0	8	0	0	2	0
930	-	63318521	CHH	0	3	0	0	5	0	0	8	0	0	7	0	0	2	0
931	+	63318520	CHH	0	17	0	0	24	0	0	23	0	0	20	0	0	14	0
935	-	63318516	CHH	0	3	0	0	4	0	0	7	0	0	5	0	0	2	0
936	-	63318515	CHH	0	3	0	0	4	0	0	8	0	0	5	0	0	1	0
938	-	63318513	CHH	0	3	0	0	4	0	0	10	0	0	5	0	0	2	0
939	-	63318512	CHH	1	2	0.33	0	4	0	0	10	0	0	5	0	0	2	0
940	-	63318511	CHH	0	3	0	0	4	0	0	10	0	0	5	0	0	2	0
941	-	63318510	CHH	0	3	0	0	4	0	0	10	0	0	5	0	0	2	0
942	-	63318509	CHH	0	3	0	0	4	0	0	10	0	0	5	0	0	2	0
944	-	63318507	CHH	0	3	0	0	4	0	0	10	0	0	5	0	0	2	0
949	+	63318502	CHH	0	16	0	0	27	0	0	17	0	0	28	0	0	16	0
952	-	63318499	CHH	0	2	0	0	2	0	0	10	0	0	4	0	0	2	0
954	-	63318497	CHH	0	3	0	0	2	0	0	10	0	0	4	0	0	2	0
955	+	63318496	CHH	0	15	0	0	27	0	0	16	0	0	28	0	0	16	0
959	-	63318492	CHH	0	3	0	0	3	0	0	9	0	0	5	0	0	2	0
961	-	63318490	CHH	0	3	0	0	4	0	0	8	0	0	5	0	0	2	0
964	+	63318487	CHH	0	17	0	0	28	0	0	21	0	0	28	0	2	13	0.13
968	-	63318483	CHH	0	3	0	0	3	0	0	7	0	0	4	0	0	2	0
970	-	63318481	CHH	0	3	0	0	3	0	0	7	0	0	4	0	0	2	0
972	+	63318479	CHH	0	18	0	0	27	0	0	22	0	0	25	0	0	15	0
974	+	63318477	CHH	0	18	0	0	28	0	0	22	0	0	25	0	1	14	0.06
979	-	63318472	CHH	0	4	0	0	4	0	0	5	0	0	4	0	0	2	0
980	+	63318471	CHH	0	19	0	0	30	0	0	24	0	0	26	0	0	15	0
981	+	63318470	CHH	0	22	0	0	29	0	0	24	0	0	26	0	0	15	0
986	-	63318465	CHH	0	4	0	0	6	0	0	5	0	0	4	0	0	2	0
990	+	63318461	CG	3	20	0.13	0	29	0	0	23	0	0	28	0	8	8	0.5
991	-	63318460	CG	1	3	0.25	0	6	0	0	5	0	0	5	0	1	1	0.5
992	-	63318459	CCG	0	4	0	0	6	0	0	5	0	0	5	0	1	1	0.5
997	-	63318454	CHH	0	4	0	0	8	0	0	4	0	0	5	0	0	2	0
998	+	63318453	CHH	1	24	0.04	0	32	0	0	24	0	0	25	0	0	17	0
999	+	63318452	CHH	0	26	0	0	31	0	0	25	0	0	25	0	0	17	0
1004	-	63318447	CHH	0	4	0	0	8	0	0	6	0	0	5	0	0	1	0
1006	-	63318445	CHH	0	4	0	0	8	0	0	6	0	0	5	0	0	1	0
1007	+	63318444	CHH	0	30	0	0	34	0	0	23	0	0	25	0	0	18	0
1008	+	63318443	CCG	0	30	0	0	35	0	1	22	0.04	0	25	0	0	18	0
1009	+	63318442	CG	11	19	0.36	8	29	0.21	6	17	0.26	6	22	0.21	18	0	1
1010	-	63318441	CG	1	3	0.25	1	7	0.12	1	6	0.14	2	3	0.4	1	0	1
1015	-	63318436	CHH	0	4	0	0	9	0	0	7	0	0	5	0	0	1	0
1016	+	63318435	CHH	0	31	0	0	34	0	0	22	0	0	26	0	0	19	0
1017	+	63318434	CHH	0	31	0	0	35	0	0	22	0	0	23	0	0	19	0
1018	+	63318433	CHH	0	33	0	0	35	0	0	21	0	1	21	0.04	0	19	0
1021	-	63318430	CHH	0	3	0	0	8	0	0	6	0	0	5	0	0	1	0
1022	-	63318429	CHH	0	3	0	0	8	0	0	7	0	0	6	0	0	1	0
1024	-	63318427	CHH	0	3	0	0	8	0	0	7	0	0	6	0	0	1	0
1025	-	63318426	CHH	1	2	0.33	0	8	0	0	7	0	0	6	0	0	1	0
1027	-	63318424	CHH	0	4	0	0	9	0	0	7	0	0	6	0	0	1	0
1028	-	63318423	CHH	0	4	0	0	9	0	0	7	0	0	6	0	0	1	0
1030	-	63318421	CHH	0	4	0	0	9	0	0	7	0	0	5	0	0	1	0
1033	-	63318418	CHH	0	4	0	0	9	0	0	7	0	0	6	0	0	1	0
1034	+	63318417	CHH	0	33	0	0	35	0	0	19	0	0	21	0	0	20	0
1035	+	63318416	CHH	0	32	0	0	35	0	0	19	0	0	19	0	0	20	0
1040	-	63318411	CHH	1	4	0.2	0	9	0	0	8	0	0	6	0	0	1	0
1042	-	63318409	CHH	0	6	0	0	9	0	0	8	0	0	6	0	0	1	0
1043	+	63318408	CHH	0	33	0	0	35	0	0	18	0	0	20	0	0	19	0
1044	+	63318407	CCG	0	32	0	0	35	0	0	17	0	0	20	0	0	19	0
1045	+	63318406	CG	13	20	0.39	11	23	0.32	7	11	0.38	6	14	0.3	19	1	0.95
1046	-	63318405	CG	2	4	0.33	0	9	0	1	7	0.12	2	4	0.33	1	0	1
1051	-	63318400	CHH	0	6	0	0	9	0	0	7	0	0	6	0	0	1	0
1052	+	63318399	CHH	0	30	0	0	33	0	0	15	0	0	21	0	0	21	0
1053	+	63318398	CHH	0	30	0	0	33	0	0	15	0	0	21	0	0	21	0
1054	+	63318397	CHH	0	30	0	0	33	0	0	15	0	0	21	0	0	21	0
1057	-	63318394	CHH	0	5	0	0	9	0	0	7	0	0	7	0	0	1	0
1058	-	63318393	CHH	0	5	0	0	10	0	0	7	0	0	7	0	0	1	0
1060	-	63318391	CHH	0	7	0	0	9	0	0	7	0	0	6	0	0	1	0
1061	-	63318390	CHH	0	7	0	0	8	0	0	7	0	0	6	0	0	1	0
1063	-	63318388	CHH	0	7	0	0	8	0	0	7	0	0	6	0	0	1	0
1064	-	63318387	CHH	0	7	0	0	8	0	0	7	0	0	7	0	0	1	0
1066	-	63318385	CHH	0	8	0	0	8	0	0	7	0	0	7	0	0	1	0
1069	-	63318382	CHH	0	8	0	0	8	0	0	8	0	0	7	0	0	1	0
1070	+	63318381	CHH	0	23	0	0	33	0	0	10	0	0	20	0	0	19	0
1071	+	63318380	CHH	0	22	0	0	33	0	0	10	0	0	19	0	0	19	0
1076	-	63318375	CHH	0	8	0	0	7	0	0	9	0	0	6	0	0	2	0
1078	-	63318373	CHH	0	8	0	0	7	0	0	10	0	0	6	0	0	3	0
1079	+	63318372	CHH	0	20	0	0	31	0	0	8	0	0	20	0	0	20	0
1081	+	63318370	CG	12	8	0.6	10	21	0.32	1	7	0.12	1	19	0.05	16	4	0.8
1082	-	63318369	CG	1	7	0.12	0	7	0	1	9	0.1	0	6	0	1	2	0.33
1084	-	63318367	CHH	0	8	0	0	7	0	0	10	0	0	6	0	0	3	0
1088	+	63318363	CHH	0	17	0	0	31	0	0	8	0	0	23	0	0	19	0
1089	+	63318362	CHH	0	18	0	0	31	0	0	8	0	0	23	0	0	20	0
1094	-	63318357	CHH	0	8	0	0	6	0	0	8	0	0	6	0	0	3	0
1097	-	63318354	CHH	0	9	0	0	5	0	0	9	0	0	7	0	0	3	0
1100	-	63318351	CHH	0	9	0	0	4	0	0	10	0	0	7	0	0	3	0
1102	+	63318349	CG	7	5	0.58	8	19	0.29	1	8	0.11	0	17	0	16	2	0.88
1103	-	63318348	CG	4	5	0.44	2	2	0.5	2	7	0.22	0	7	0	3	0	1
1105	-	63318346	CHH	0	9	0	0	5	0	0	8	0	0	7	0	1	3	0.25
1106	-	63318345	CHH	0	9	0	0	5	0	0	7	0	0	6	0	0	4	0
1108	-	63318343	CHH	0	9	0	0	5	0	0	7	0	0	6	0	0	4	0
1111	-	63318340	CHH	0	8	0	0	5	0	0	8	0	0	6	0	0	4	0
1112	+	63318339	CHH	0	12	0	0	23	0	0	12	0	0	16	0	0	17	0
1113	+	63318338	CHH	0	14	0	0	23	0	0	12	0	0	16	0	0	15	0
1118	-	63318333	CHH	0	8	0	0	5	0	0	8	0	0	6	0	0	6	0
1121	+	63318330	CHH	0	16	0	0	22	0	0	11	0	0	14	0	0	16	0
1122	+	63318329	CWG	1	15	0.06	2	20	0.09	0	10	0	0	14	0	11	5	0.68
1124	-	63318327	CWG	0	6	0	1	5	0.16	0	7	0	0	6	0	3	3	0.5
1126	-	63318325	CHH	0	5	0	0	6	0	0	7	0	0	6	0	0	6	0
1130	+	63318321	CHH	0	14	0	0	24	0	0	11	0	0	13	0	0	16	0
1131	+	63318320	CHH	0	14	0	0	24	0	1	10	0.09	0	12	0	0	16	0
1132	+	63318319	CHH	0	14	0	0	24	0	0	11	0	0	12	0	0	16	0
1136	-	63318315	CHH	0	5	0	0	5	0	0	9	0	0	5	0	0	5	0
1138	-	63318313	CHH	0	5	0	0	5	0	0	9	0	0	4	0	0	5	0
1139	-	63318312	CHH	0	5	0	0	5	0	0	11	0	0	4	0	0	5	0
1141	-	63318310	CHH	0	5	0	0	6	0	0	11	0	0	4	0	0	5	0
1142	-	63318309	CHH	0	5	0	0	6	0	0	11	0	0	4	0	0	5	0
1145	-	63318306	CHH	0	3	0	0	6	0	0	11	0	0	4	0	0	5	0
1148	-	63318303	CHH	0	3	0	0	6	0	1	11	0.08	0	3	0	0	6	0
1150	-	63318301	CHH	0	2	0	0	6	0	0	12	0	0	3	0	0	7	0
1153	-	63318298	CHH	0	2	0	0	7	0	0	11	0	0	3	0	0	7	0
1154	+	63318297	CHH	0	13	0	0	24	0	0	10	0	0	11	0	0	12	0
1155	+	63318296	CHH	0	13	0	0	24	0	0	10	0	0	11	0	0	13	0
1160	-	63318291	CHH	0	2	0	0	6	0	0	11	0	0	4	0	0	7	0
1164	+	63318287	CWG	0	13	0	1	22	0.04	0	11	0	0	12	0	7	5	0.58
1166	-	63318285	CWG	1	1	0.5	0	7	0	0	10	0	0	4	0	5	3	0.62
1168	-	63318283	CHH	0	2	0	0	8	0	0	9	0	0	3	0	0	8	0
1172	+	63318279	CHH	0	13	0	1	20	0.04	0	11	0	0	9	0	0	13	0
1173	+	63318278	CHH	0	12	0	0	21	0	0	11	0	0	9	0	0	13	0
1178	-	63318273	CHH	0	3	0	0	12	0	0	10	0	0	3	0	0	7	0
1181	-	63318270	CHH	0	2	0	0	12	0	0	9	0	0	3	0	0	6	0
1184	-	63318267	CHH	0	2	0	0	12	0	0	9	0	0	3	0	0	6	0
1186	-	63318265	CHH	0	2	0	0	12	0	0	9	0	0	3	0	0	6	0
1189	-	63318262	CHH	0	2	0	0	15	0	0	9	0	0	3	0	0	6	0
1190	+	63318261	CHH	0	10	0	1	17	0.05	0	14	0	0	12	0	0	10	0
1191	+	63318260	CHH	0	10	0	1	17	0.05	0	12	0	0	12	0	0	11	0
1196	-	63318255	CHH	0	2	0	0	15	0	0	9	0	0	3	0	0	7	0
1199	+	63318252	CHH	0	7	0	0	17	0	0	14	0	0	13	0	0	12	0
1200	+	63318251	CCG	0	8	0	0	18	0	0	14	0	0	13	0	0	11	0
1201	+	63318250	CG	4	4	0.5	11	7	0.61	5	9	0.35	4	9	0.3	9	2	0.81
1202	-	63318249	CG	2	0	1	8	8	0.5	3	6	0.33	2	1	0.66	7	0	1
1208	+	63318243	CHH	0	9	0	0	17	0	0	13	0	0	14	0	0	12	0
1209	+	63318242	CHH	0	9	0	0	17	0	0	13	0	0	14	0	0	12	0
1217	-	63318234	CHH	0	2	0	0	19	0	0	10	0	0	3	0	0	8	0
1219	-	63318232	CHH	0	3	0	0	19	0	0	10	0	0	3	0	0	7	0
1220	-	63318231	CHH	0	3	0	0	19	0	0	10	0	0	3	0	0	7	0
1221	+	63318230	CG	2	7	0.22	8	12	0.4	2	12	0.14	0	16	0	11	2	0.84
1222	-	63318229	CG	1	2	0.33	8	11	0.42	2	8	0.2	1	2	0.33	7	0	1
1223	-	63318228	CCG	0	3	0	0	19	0	0	8	0	0	3	0	0	7	0
1225	-	63318226	CHH	0	4	0	0	18	0	0	8	0	0	3	0	0	7	0
1226	-	63318225	CHH	0	4	0	0	18	0	0	8	0	0	3	0	0	7	0
1228	-	63318223	CHH	0	4	0	0	19	0	0	8	0	0	3	0	0	7	0
1231	-	63318220	CHH	0	4	0	0	20	0	0	7	0	0	3	0	0	7	0
1232	+	63318219	CHH	0	9	0	0	19	0	0	15	0	1	14	0.06	0	12	0
1233	+	63318218	CHH	0	9	0	0	19	0	0	16	0	1	14	0.06	0	12	0
1238	-	63318213	CHH	0	4	0	0	22	0	0	8	0	0	3	0	0	7	0
1241	-	63318210	CHH	0	4	0	0	22	0	0	8	0	0	3	0	0	7	0
1242	+	63318209	CWG	0	13	0	0	17	0	0	17	0	1	12	0.07	6	7	0.46
1244	-	63318207	CWG	0	4	0	0	23	0	0	7	0	0	2	0	0	7	0
1249	-	63318202	CHH	0	5	0	0	24	0	0	7	0	0	2	0	0	6	0
1250	+	63318201	CHH	0	12	0	0	16	0	0	17	0	0	10	0	0	13	0
1251	+	63318200	CHH	0	12	0	0	16	0	0	17	0	0	10	0	0	13	0
1252	+	63318199	CHH	0	12	0	0	16	0	0	17	0	0	10	0	1	12	0.07
1256	-	63318195	CHH	0	7	0	0	23	0	0	8	0	0	2	0	0	5	0
1259	+	63318192	CHH	0	11	0	0	19	0	1	17	0.05	0	9	0	0	11	0
1260	+	63318191	CCG	0	11	0	0	19	0	0	18	0	0	9	0	3	8	0.27
1261	+	63318190	CG	6	4	0.6	7	13	0.35	3	16	0.15	0	8	0	9	2	0.81
1262	-	63318189	CG	5	2	0.71	8	15	0.34	1	6	0.14	0	2	0	4	1	0.8
1264	-	63318187	CHH	0	7	0	0	23	0	0	7	0	0	2	0	0	6	0
1267	-	63318184	CHH	0	7	0	1	22	0.04	0	6	0	0	1	0	0	5	0
1268	+	63318183	CHH	0	12	0	0	19	0	0	14	0	0	7	0	0	11	0
1269	+	63318182	CHH	0	12	0	0	19	0	0	14	0	0	7	0	0	12	0
1270	+	63318181	CHH	0	12	0	0	19	0	0	15	0	0	7	0	0	11	0
1273	-	63318178	CHH	0	6	0	0	20	0	0	8	0	0	2	0	0	5	0
1274	-	63318177	CHH	0	6	0	0	19	0	0	8	0	0	2	0	0	5	0
1277	+	63318174	CHH	0	11	0	0	18	0	0	14	0	0	6	0	1	11	0.08
1278	+	63318173	CWG	1	10	0.09	0	18	0	0	13	0	0	6	0	7	5	0.58
1280	-	63318171	CWG	0	6	0	1	17	0.05	0	7	0	0	3	0	2	3	0.4
1282	-	63318169	CHH	0	6	0	0	18	0	0	7	0	0	3	0	0	5	0
1285	-	63318166	CHH	0	6	0	0	17	0	0	7	0	0	3	0	0	5	0
1286	+	63318165	CHH	0	11	0	0	18	0	0	13	0	0	7	0	0	11	0
1287	+	63318164	CHH	0	10	0	0	18	0	0	12	0	0	7	0	4	7	0.36
1292	-	63318159	CHH	0	6	0	0	15	0	0	7	0	0	4	0	0	6	0
1294	-	63318157	CHH	0	6	0	0	15	0	0	7	0	0	3	0	0	5	0
1295	+	63318156	CHH	0	10	0	0	18	0	0	12	0	0	5	0	0	7	0
1296	+	63318155	CCG	1	10	0.09	0	18	0	0	12	0	0	5	0	3	4	0.42
1297	+	63318154	CG	7	5	0.58	13	5	0.72	5	7	0.41	2	3	0.4	7	0	1
1298	-	63318153	CG	3	3	0.5	5	9	0.35	3	4	0.42	0	3	0	5	0	1
1303	-	63318148	CHH	0	5	0	0	15	0	0	5	0	0	3	0	0	5	0
1304	+	63318147	CHH	0	13	0	0	16	0	0	12	0	0	2	0	0	7	0
1305	+	63318146	CHH	0	13	0	0	16	0	0	12	0	0	2	0	0	7	0
1309	-	63318142	CHH	0	5	0	0	14	0	0	6	0	0	3	0	0	4	0
1310	-	63318141	CHH	0	4	0	0	14	0	0	6	0	0	3	0	0	4	0
1312	-	63318139	CHH	0	5	0	1	13	0.07	0	6	0	0	3	0	0	5	0
1313	-	63318138	CHH	0	5	0	0	12	0	0	6	0	0	3	0	0	5	0
1316	+	63318135	CWG	3	9	0.25	3	11	0.21	3	8	0.27	0	2	0	4	0	1
1318	-	63318133	CWG	1	4	0.2	3	8	0.27	0	5	0	0	3	0	2	2	0.5
1321	-	63318130	CHH	0	7	0	0	11	0	0	5	0	0	3	0	0	4	0
1322	+	63318129	CHH	0	8	0	1	10	0.09	0	9	0	1	2	0.33	0	3	0
1323	+	63318128	CHH	0	8	0	0	11	0	0	9	0	0	3	0	0	3	0
1324	+	63318127	CHH	0	8	0	0	12	0	0	9	0	0	3	0	0	3	0
1328	-	63318123	CHH	0	8	0	0	13	0	0	5	0	0	3	0	0	4	0
1330	-	63318121	CHH	0	7	0	0	13	0	0	5	0	0	4	0	0	4	0
1331	+	63318120	CHH	0	7	0	2	7	0.22	0	7	0	0	3	0	0	3	0
1332	+	63318119	CCG	1	6	0.14	1	9	0.1	0	7	0	1	2	0.33	1	2	0.33
1333	+	63318118	CG	2	5	0.28	8	2	0.8	3	4	0.42	2	1	0.66	3	0	1
1334	-	63318117	CG	4	4	0.5	8	5	0.61	3	3	0.5	3	1	0.75	4	0	1
1339	-	63318112	CHH	0	7	0	0	12	0	0	5	0	0	4	0	0	5	0
1340	+	63318111	CHH	0	8	0	0	12	0	0	5	0	0	3	0	0	2	0
1341	+	63318110	CHH	0	8	0	0	12	0	0	6	0	0	4	0	0	2	0
1346	-	63318105	CHH	0	7	0	0	13	0	0	6	0	0	5	0	0	6	0
1349	-	63318102	CHH	0	6	0	0	12	0	0	6	0	0	5	0	0	7	0
1350	+	63318101	CHH	0	8	0	0	11	0	0	7	0	0	5	0	0	3	0
1352	+	63318099	CHH	0	8	0	0	11	0	0	7	0	0	5	0	0	3	0
1353	+	63318098	CHH	1	7	0.12	0	11	0	0	7	0	1	4	0.2	1	2	0.33
1358	+	63318093	CHH	0	8	0	0	10	0	0	5	0	0	5	0	0	3	0
1359	+	63318092	CWG	1	7	0.12	2	8	0.2	0	5	0	0	5	0	3	0	1
1361	-	63318090	CWG	0	10	0	1	13	0.07	0	5	0	0	4	0	6	5	0.54
1362	+	63318089	CHH	0	8	0	0	9	0	1	4	0.2	0	5	0	0	3	0
1364	+	63318087	CHH	0	7	0	0	9	0	0	5	0	0	5	0	0	3	0
1365	+	63318086	CHH	0	6	0	0	9	0	0	5	0	1	4	0.2	0	3	0
1367	+	63318084	CHH	0	6	0	0	10	0	1	4	0.2	0	5	0	0	3	0
1368	+	63318083	CWG	0	6	0	2	8	0.2	2	3	0.4	0	5	0	3	0	1
1370	-	63318081	CWG	1	9	0.1	2	19	0.09	0	5	0	0	6	0	9	3	0.75
1373	-	63318078	CHH	0	11	0	1	21	0.04	0	5	0	0	6	0	1	11	0.08
1374	+	63318077	CHH	0	5	0	0	11	0	1	4	0.2	0	5	0	0	2	0
1376	+	63318075	CHH	1	4	0.2	0	11	0	1	4	0.2	0	5	0	0	1	0
1379	+	63318072	CHH	0	5	0	3	9	0.25	1	5	0.16	2	4	0.33	0	1	0
1380	+	63318071	CHH	0	5	0	0	12	0	0	6	0	1	5	0.16	0	1	0
1381	+	63318070	CHH	0	5	0	1	12	0.07	1	6	0.14	0	6	0	0	1	0
1382	+	63318069	CHH	0	4	0	2	11	0.15	2	5	0.28	0	6	0	0	1	0
1383	+	63318068	CHH	1	2	0.33	3	10	0.23	3	4	0.42	0	6	0	0	1	0
1385	+	63318066	CHH	1	2	0.33	0	13	0	0	7	0	0	7	0	0	1	0
1388	+	63318063	CHH	0	2	0	3	13	0.18	4	2	0.66	3	4	0.42	0	1	0
1389	+	63318062	CHH	1	1	0.5	4	12	0.25	3	3	0.5	3	4	0.42	0	1	0
1391	+	63318060	CHH	0	2	0	1	14	0.06	0	6	0	2	5	0.28	0	1	0
1394	+	63318057	CHH	0	2	0	5	10	0.33	3	3	0.5	2	5	0.28	0	1	0
1395	+	63318056	CHH	0	2	0	7	8	0.46	3	3	0.5	4	3	0.57	0	1	0
1397	+	63318054	CHH	1	1	0.5	4	11	0.26	0	6	0	2	6	0.25	0	1	0
1400	+	63318051	CHH	0	2	0	5	10	0.33	2	4	0.33	3	5	0.37	0	1	0
1401	+	63318050	CHH	0	2	0	6	9	0.4	1	5	0.16	3	5	0.37	0	1	0
1403	+	63318048	CHH	0	2	0	4	11	0.26	1	5	0.16	1	6	0.14	0	1	0
1406	+	63318045	CHH	0	2	0	4	11	0.26	2	4	0.33	0	7	0	0	1	0
1407	+	63318044	CHH	0	2	0	3	12	0.2	2	4	0.33	1	6	0.14	0	1	0
1409	+	63318042	CHH	0	2	0	7	9	0.43	2	3	0.4	0	7	0	0	1	0
1415	+	63318036	CCG	0	2	0	3	13	0.18	0	5	0	1	7	0.12	0	1	0
1416	+	63318035	CG	2	0	1	10	6	0.62	4	2	0.66	6	2	0.75	1	0	1
1417	-	63318034	CG	9	3	0.75	36	6	0.85	8	4	0.66	7	1	0.87	15	0	1
1418	+	63318033	CHH	0	3	0	1	15	0.06	0	6	0	0	8	0	0	1	0
1419	+	63318032	CWG	2	1	0.66	4	12	0.25	1	5	0.16	4	4	0.5	1	0	1
1421	-	63318030	CWG	2	11	0.15	4	41	0.08	1	11	0.08	2	6	0.25	13	1	0.92
1424	+	63318027	CHH	0	4	0	0	17	0	1	5	0.16	0	8	0	0	1	0
1425	+	63318026	CWG	2	2	0.5	5	12	0.29	1	4	0.2	0	7	0	1	0	1
1427	-	63318024	CWG	5	9	0.35	14	31	0.31	1	11	0.08	3	8	0.27	14	1	0.93
1430	+	63318021	CHH	0	3	0	0	17	0	0	4	0	0	8	0	0	1	0
1431	+	63318020	CWG	0	3	0	4	14	0.22	0	5	0	1	6	0.14	1	0	1
1433	-	63318018	CWG	3	14	0.17	10	39	0.2	1	11	0.08	1	10	0.09	13	2	0.86
1435	-	63318016	CHH	0	17	0	0	52	0	0	12	0	0	11	0	0	15	0
1438	+	63318013	CG	4	0	1	10	5	0.66	3	2	0.6	3	6	0.33	2	0	1
1439	-	63318012	CG	9	7	0.56	35	18	0.66	7	6	0.53	8	5	0.61	12	2	0.85
1441	-	63318010	CHH	0	16	0	0	53	0	1	12	0.07	0	13	0	0	14	0
1444	-	63318007	CHH	0	14	0	4	51	0.07	0	11	0	0	14	0	1	12	0.07
1445	+	63318006	CHH	0	5	0	1	14	0.06	0	6	0	0	8	0	1	1	0.5
1446	+	63318005	CWG	1	4	0.2	4	11	0.26	1	5	0.16	1	7	0.12	1	0	1
1448	-	63318003	CWG	4	10	0.28	12	40	0.23	2	10	0.16	4	10	0.28	12	1	0.92
1451	+	63318000	CHH	0	5	0	1	14	0.06	0	10	0	0	8	0	0	1	0
1454	-	63317997	CHH	0	16	0	1	55	0.01	1	11	0.08	0	12	0	0	12	0
1455	-	63317996	CHH	0	17	0	0	56	0	0	12	0	0	12	0	0	11	0
1460	+	63317991	CHH	0	6	0	0	13	0	0	11	0	1	9	0.1	0	1	0
1461	+	63317990	CHH	0	6	0	0	14	0	0	11	0	0	9	0	0	1	0
1463	+	63317988	CHH	0	7	0	0	14	0	0	10	0	0	9	0	1	0	1
1465	+	63317986	CHH	0	7	0	0	14	0	0	9	0	0	9	0	0	1	0
1466	+	63317985	CHH	0	7	0	0	15	0	0	9	0	0	9	0	0	1	0
1469	+	63317982	CHH	0	8	0	0	14	0	0	9	0	0	8	0	0	1	0
1470	+	63317981	CHH	0	8	0	0	14	0	0	9	0	0	8	0	0	1	0
1471	+	63317980	CHH	0	8	0	0	14	0	0	10	0	0	8	0	0	1	0
1473	+	63317978	CHH	0	8	0	0	15	0	0	10	0	0	8	0	0	1	0
1475	+	63317976	CCG	2	8	0.2	1	13	0.07	0	10	0	1	7	0.12	1	0	1
1476	+	63317975	CG	9	1	0.9	9	5	0.64	5	5	0.5	5	3	0.62	1	0	1
1477	-	63317974	CG	10	7	0.58	34	18	0.65	4	5	0.44	8	8	0.5	5	0	1
1478	-	63317973	CCG	0	15	0	1	50	0.01	1	7	0.12	1	15	0.06	5	0	1
1479	-	63317972	CHH	0	15	0	0	51	0	1	7	0.12	0	16	0	0	5	0
1480	-	63317971	CHH	0	14	0	0	51	0	0	8	0	1	15	0.06	0	5	0
1483	-	63317968	CHH	0	14	0	1	51	0.01	1	6	0.14	0	16	0	0	5	0
1488	-	63317963	CHH	0	14	0	0	49	0	1	3	0.25	0	16	0	1	3	0.25
1491	-	63317960	CHH	0	14	0	0	45	0	0	4	0	0	15	0	1	2	0.33
1493	-	63317958	CHH	0	15	0	0	47	0	1	3	0.25	0	15	0	1	2	0.33
1494	-	63317957	CHH	0	15	0	0	47	0	1	3	0.25	0	14	0	0	3	0
1495	-	63317956	CHH	0	15	0	0	47	0	1	3	0.25	0	13	0	0	3	0
1496	+	63317955	CHH	0	11	0	0	8	0	0	12	0	0	11	0	0	2	0
1500	-	63317951	CHH	0	16	0	0	48	0	0	4	0	0	14	0	0	3	0
1504	+	63317947	CG	6	4	0.6	2	7	0.22	2	9	0.18	2	9	0.18	2	0	1
1505	-	63317946	CG	3	11	0.21	14	29	0.32	2	3	0.4	1	15	0.06	1	1	0.5
1508	-	63317943	CHH	0	15	0	0	43	0	0	5	0	0	16	0	0	2	0
1509	-	63317942	CHH	0	16	0	0	42	0	0	4	0	0	13	0	0	2	0
1510	+	63317941	CHH	0	9	0	0	8	0	0	11	0	0	10	0	0	2	0
1515	+	63317936	CWG	0	8	0	1	6	0.14	0	11	0	0	11	0	2	0	1
1517	-	63317934	CWG	1	13	0.07	1	39	0.02	1	3	0.25	0	17	0	1	2	0.33
1518	-	63317933	CHH	0	15	0	0	40	0	0	5	0	0	17	0	0	3	0
1520	-	63317931	CHH	0	16	0	0	38	0	0	5	0	0	16	0	0	3	0
1521	-	63317930	CHH	0	17	0	1	37	0.02	0	4	0	0	14	0	0	3	0
1522	+	63317929	CHH	0	8	0	0	7	0	0	11	0	0	9	0	0	3	0
1523	+	63317928	CHH	0	9	0	0	8	0	0	11	0	0	10	0	0	3	0
1524	+	63317927	CHH	0	10	0	0	8	0	0	10	0	0	10	0	1	2	0.33
1527	-	63317924	CHH	0	19	0	0	38	0	0	6	0	0	14	0	0	2	0
1532	+	63317919	CHH	0	10	0	0	9	0	0	8	0	0	12	0	0	3	0
1535	-	63317916	CHH	0	22	0	0	29	0	0	6	0	0	14	0	0	2	0
1542	-	63317909	CHH	0	20	0	1	26	0.03	0	5	0	0	14	0	0	3	0
1543	-	63317908	CHH	0	20	0	0	27	0	0	6	0	0	14	0	0	3	0
1546	+	63317905	CG	1	11	0.08	0	8	0	0	6	0	0	11	0	2	0	1
1547	-	63317904	CG	5	15	0.25	6	20	0.23	2	3	0.4	1	10	0.09	2	1	0.66
1548	-	63317903	CCG	0	20	0	2	24	0.07	1	4	0.2	1	10	0.09	1	2	0.33
1551	-	63317900	CHH	0	21	0	2	23	0.08	2	4	0.33	0	11	0	0	4	0
1553	+	63317898	CHH	0	12	0	0	9	0	0	6	0	0	12	0	0	2	0
1554	+	63317897	CWG	2	9	0.18	1	8	0.11	0	6	0	0	12	0	2	0	1
1556	-	63317895	CWG	0	19	0	0	25	0	1	5	0.16	0	13	0	4	1	0.8
1559	+	63317892	CHH	1	8	0.11	0	10	0	0	7	0	0	14	0	1	1	0.5
1562	+	63317889	CHH	0	9	0	1	8	0.11	1	6	0.14	0	15	0	0	2	0
1563	+	63317888	CHH	0	9	0	1	8	0.11	0	7	0	0	15	0	0	2	0
1565	+	63317886	CHH	1	8	0.11	0	9	0	0	7	0	1	15	0.06	0	3	0
1566	+	63317885	CHH	1	8	0.11	0	9	0	0	6	0	1	15	0.06	0	3	0
1568	+	63317883	CHH	0	9	0	1	7	0.12	0	6	0	0	16	0	0	3	0
1569	+	63317882	CHH	0	9	0	0	8	0	0	6	0	1	15	0.06	3	0	1
1571	+	63317880	CHH	0	9	0	0	8	0	0	6	0	0	16	0	0	3	0
1572	+	63317879	CHH	0	9	0	0	8	0	0	6	0	2	14	0.12	0	3	0
1574	+	63317877	CHH	1	8	0.11	0	7	0	0	5	0	0	16	0	0	3	0
1575	+	63317876	CHH	0	10	0	0	7	0	1	5	0.16	1	17	0.05	0	3	0
1577	+	63317874	CHH	0	10	0	0	8	0	0	7	0	1	16	0.05	0	3	0
1578	+	63317873	CHH	0	10	0	0	8	0	0	7	0	2	15	0.11	0	4	0
1581	-	63317870	CHH	0	29	0	0	28	0	1	9	0.1	0	19	0	1	9	0.1
1582	+	63317869	CHH	2	10	0.16	0	9	0	0	7	0	1	18	0.05	1	3	0.25
1585	+	63317866	CG	2	11	0.15	0	10	0	0	9	0	1	18	0.05	4	0	1
1586	-	63317865	CG	5	24	0.17	2	26	0.07	1	12	0.07	0	20	0	8	2	0.8
1588	+	63317863	CHH	1	13	0.07	1	13	0.07	0	9	0	1	19	0.05	2	2	0.5
1590	+	63317861	CHH	2	12	0.14	1	13	0.07	0	9	0	2	18	0.1	2	2	0.5
1596	+	63317855	CHH	4	10	0.28	2	13	0.13	0	11	0	4	16	0.2	2	3	0.4
1600	+	63317851	CG	1	15	0.06	0	15	0	0	9	0	1	20	0.04	5	1	0.83
1601	-	63317850	CG	8	20	0.28	4	25	0.13	5	9	0.35	0	17	0	8	3	0.72
1602	-	63317849	CCG	8	19	0.29	3	25	0.1	3	11	0.21	2	15	0.11	0	11	0
1607	-	63317844	CHH	14	13	0.51	11	21	0.34	8	5	0.61	6	11	0.35	7	4	0.63
1608	-	63317843	CHH	7	18	0.28	9	23	0.28	2	11	0.15	7	11	0.38	1	10	0.09
1609	-	63317842	CHH	2	23	0.08	0	31	0	0	13	0	1	17	0.05	0	11	0
1610	+	63317841	CHH	0	17	0	1	14	0.06	1	9	0.1	2	19	0.09	1	8	0.11
1611	+	63317840	CCG	0	18	0	1	14	0.06	1	9	0.1	5	17	0.22	4	5	0.44
1612	+	63317839	CG	1	17	0.05	0	16	0	0	10	0	3	19	0.13	5	4	0.55
1613	-	63317838	CG	3	21	0.12	3	28	0.09	3	10	0.23	2	17	0.1	10	2	0.83
1614	-	63317837	CCG	2	22	0.08	0	31	0	0	13	0	3	17	0.15	1	10	0.09
1615	-	63317836	CHH	3	21	0.12	0	31	0	1	12	0.07	4	17	0.19	0	11	0
1616	+	63317835	CHH	0	17	0	1	17	0.05	1	9	0.1	0	20	0	0	9	0
1617	+	63317834	CCG	0	16	0	0	17	0	1	9	0.1	3	17	0.15	1	8	0.11
1618	+	63317833	CG	2	15	0.11	1	16	0.05	1	8	0.11	1	19	0.05	5	4	0.55
1619	-	63317832	CG	2	20	0.09	0	32	0	4	9	0.3	0	22	0	3	7	0.3
1620	-	63317831	CCG	3	18	0.14	3	29	0.09	0	13	0	3	19	0.13	0	10	0
1621	-	63317830	CHH	1	20	0.04	4	28	0.12	0	13	0	2	20	0.09	0	10	0
1622	+	63317829	CHH	0	16	0	0	20	0	0	9	0	0	20	0	0	8	0
1623	+	63317828	CHH	3	13	0.18	4	16	0.2	1	8	0.11	5	13	0.27	2	6	0.25
1624	+	63317827	CHH	2	15	0.11	3	16	0.15	1	8	0.11	4	14	0.22	6	2	0.75
1628	+	63317823	CHH	3	14	0.17	3	17	0.15	0	10	0	2	17	0.1	2	6	0.25
1629	+	63317822	CHH	1	16	0.05	1	19	0.05	0	11	0	1	18	0.05	1	8	0.11
1630	+	63317821	CHH	1	16	0.05	3	17	0.15	0	13	0	1	18	0.05	1	9	0.1
1634	-	63317817	CHH	0	20	0	0	33	0	0	16	0	0	24	0	0	11	0
1635	-	63317816	CHH	1	18	0.05	2	31	0.06	1	14	0.06	0	24	0	0	11	0
1637	+	63317814	CHH	0	16	0	0	21	0	0	13	0	0	18	0	0	10	0
1639	+	63317812	CHH	0	16	0	0	21	0	0	12	0	3	15	0.16	3	8	0.27
1640	+	63317811	CHH	0	16	0	0	21	0	0	12	0	2	16	0.11	2	9	0.18
1641	+	63317810	CHH	0	16	0	0	21	0	0	11	0	0	17	0	0	12	0
1645	-	63317806	CHH	0	18	0	0	36	0	0	16	0	0	24	0	0	12	0
1646	-	63317805	CHH	0	17	0	0	36	0	0	15	0	0	24	0	0	12	0
1647	-	63317804	CHH	0	17	0	0	36	0	0	15	0	0	25	0	0	12	0
1650	-	63317801	CHH	0	18	0	0	36	0	0	15	0	0	27	0	2	9	0.18
1655	-	63317796	CHH	0	17	0	0	37	0	0	14	0	0	25	0	0	11	0
1657	-	63317794	CHH	0	15	0	0	38	0	0	12	0	0	23	0	1	9	0.1
1660	+	63317791	CHH	0	16	0	0	21	0	0	13	0	0	13	0	0	13	0
1665	-	63317786	CHH	0	12	0	0	39	0	0	12	0	0	23	0	0	10	0
1667	-	63317784	CHH	0	14	0	0	38	0	0	11	0	0	24	0	1	9	0.1
1672	+	63317779	CHH	0	12	0	0	22	0	0	12	0	0	9	0	0	12	0
1677	-	63317774	CHH	0	14	0	0	36	0	0	11	0	0	22	0	0	7	0
1679	-	63317772	CHH	0	14	0	0	35	0	1	10	0.09	0	22	0	1	6	0.14
1682	-	63317769	CHH	0	13	0	0	36	0	0	11	0	0	21	0	0	6	0
1684	-	63317767	CHH	0	12	0	0	34	0	0	11	0	0	21	0	0	6	0
1688	-	63317763	CHH	0	10	0	0	34	0	1	10	0.09	0	22	0	0	7	0
1689	+	63317762	CHH	0	10	0	0	15	0	0	10	0	0	9	0	0	12	0
1692	+	63317759	CWG	0	7	0	0	15	0	0	10	0	0	9	0	0	12	0
1694	-	63317757	CWG	0	10	0	0	31	0	0	11	0	0	21	0	0	7	0
1695	-	63317756	CHH	0	10	0	0	32	0	0	11	0	0	20	0	0	7	0
1698	-	63317753	CHH	0	11	0	0	31	0	0	11	0	0	18	0	0	7	0
1699	+	63317752	CHH	0	7	0	0	14	0	0	11	0	0	11	0	0	9	0
1701	+	63317750	CHH	0	7	0	0	14	0	0	12	0	0	11	0	0	9	0
1708	-	63317743	CHH	0	15	0	0	28	0	0	12	0	0	14	0	1	5	0.16
1710	-	63317741	CHH	0	16	0	0	28	0	0	14	0	0	14	0	0	6	0
1714	+	63317737	CHH	0	7	0	0	13	0	0	8	0	0	15	0	0	7	0
1718	+	63317733	CHH	0	7	0	0	12	0	0	9	0	0	16	0	0	7	0
1721	-	63317730	CHH	0	17	0	0	29	0	0	14	0	0	14	0	0	5	0
1724	-	63317727	CHH	0	17	0	0	29	0	0	14	0	0	13	0	0	4	0
1725	-	63317726	CHH	1	16	0.05	0	27	0	0	14	0	0	13	0	0	4	0
1726	-	63317725	CHH	0	17	0	0	26	0	0	14	0	0	13	0	0	5	0
1727	+	63317724	CHH	0	7	0	0	11	0	0	10	0	0	16	0	0	8	0
1728	+	63317723	CHH	0	7	0	0	12	0	0	10	0	0	15	0	0	8	0
1732	+	63317719	CHH	0	6	0	0	12	0	0	10	0	0	15	0	0	7	0
1735	-	63317716	CHH	0	14	0	0	27	0	0	16	0	0	10	0	0	5	0
1736	-	63317715	CHH	0	14	0	0	27	0	0	16	0	0	10	0	0	5	0
1737	-	63317714	CHH	0	13	0	0	27	0	0	16	0	0	10	0	0	4	0
1738	+	63317713	CHH	0	6	0	0	13	0	0	10	0	0	13	0	0	7	0
1739	+	63317712	CHH	0	6	0	0	13	0	0	9	0	0	13	0	0	6	0
1740	+	63317711	CHH	0	6	0	0	13	0	0	8	0	0	13	0	0	6	0
1747	+	63317704	CHH	0	7	0	0	13	0	0	6	0	0	12	0	0	4	0
1757	-	63317694	CHH	0	16	0	0	21	0	0	16	0	0	10	0	0	3	0
1758	-	63317693	CHH	0	16	0	0	20	0	0	16	0	0	10	0	0	3	0
1759	-	63317692	CHH	0	16	0	1	20	0.04	0	16	0	0	10	0	0	3	0
1760	+	63317691	CHH	0	6	0	0	12	0	0	6	0	0	11	0	0	4	0
1761	+	63317690	CHH	0	6	0	0	12	0	0	6	0	0	11	0	0	4	0
1766	+	63317685	CHH	0	6	0	0	14	0	0	6	0	0	11	0	0	4	0
1768	+	63317683	CHH	0	6	0	0	14	0	0	6	0	0	11	0	0	4	0
1769	+	63317682	CHH	1	5	0.16	0	14	0	0	5	0	0	10	0	0	4	0
1774	-	63317677	CHH	0	19	0	0	18	0	0	17	0	0	13	0	0	2	0
1776	+	63317675	CHH	0	6	0	0	14	0	0	6	0	0	9	0	0	4	0
1777	+	63317674	CHH	0	7	0	0	14	0	0	6	0	0	8	0	0	4	0
1782	+	63317669	CHH	0	6	0	0	14	0	0	6	0	0	8	0	0	3	0
1786	+	63317665	CHH	0	6	0	0	14	0	0	5	0	0	6	0	0	3	0
1790	-	63317661	CHH	0	14	0	0	14	0	0	15	0	0	15	0	0	1	0
1791	-	63317660	CHH	0	14	0	0	14	0	0	15	0	0	15	0	0	1	0
1794	+	63317657	CHH	0	3	0	0	15	0	0	7	0	0	2	0	0	3	0
1800	-	63317651	CHH	0	13	0	0	13	0	0	10	0	0	15	0	0	1	0
1801	-	63317650	CHH	0	12	0	0	13	0	0	10	0	0	15	0	0	1	0
1802	+	63317649	CHH	0	3	0	0	16	0	0	6	0	0	1	0	0	3	0
1806	+	63317645	CHH	1	2	0.33	0	16	0	0	7	0	0	1	0	0	2	0
1812	-	63317639	CHH	1	12	0.07	0	11	0	0	9	0	0	12	0	0	1	0
1816	-	63317635	CHH	1	12	0.07	0	10	0	0	9	0	0	11	0	0	1	0
1818	+	63317633	CHH	0	2	0	0	14	0	0	5	0	0	1	0	0	2	0
1828	-	63317623	CHH	0	11	0	1	10	0.09	0	10	0	1	9	0.1	0	0	N/A
1837	+	63317614	CHH	0	2	0	0	8	0	0	11	0	0	2	0	0	2	0
1843	-	63317608	CHH	1	6	0.14	0	10	0	0	7	0	0	8	0	0	1	0
1859	-	63317592	CHH	0	3	0	0	10	0	1	7	0.12	0	5	0	0	3	0
1863	+	63317588	CHH	0	3	0	0	9	0	0	13	0	0	1	0	0	6	0
1867	+	63317584	CHH	0	4	0	0	7	0	0	12	0	0	1	0	0	8	0
1873	+	63317578	CHH	0	6	0	0	7	0	0	13	0	0	1	0	0	9	0
1876	-	63317575	CHH	0	6	0	0	9	0	1	8	0.11	0	7	0	0	4	0
1884	-	63317567	CHH	0	5	0	0	10	0	1	8	0.11	0	10	0	0	4	0
1890	-	63317561	CHH	0	5	0	0	10	0	1	8	0.11	0	10	0	0	4	0
1892	-	63317559	CHH	0	3	0	0	11	0	0	9	0	0	10	0	0	4	0
1894	-	63317557	CHH	0	3	0	0	12	0	0	9	0	0	11	0	0	4	0
1903	-	63317548	CHH	0	4	0	0	13	0	0	7	0	0	10	0	0	4	0
1904	-	63317547	CHH	0	4	0	0	13	0	0	7	0	0	10	0	0	4	0
1908	+	63317543	CHH	0	6	0	1	6	0.14	0	15	0	0	1	0	0	14	0
1909	+	63317542	CWG	0	6	0	0	7	0	0	14	0	0	1	0	0	14	0
1911	-	63317540	CWG	0	4	0	0	13	0	0	7	0	0	10	0	2	2	0.5
1916	+	63317535	CWG	0	6	0	1	8	0.11	0	14	0	0	0	N/A	0	16	0
1918	-	63317533	CWG	0	4	0	0	11	0	0	7	0	0	11	0	0	4	0
1919	-	63317532	CHH	0	4	0	0	11	0	0	7	0	0	12	0	0	4	0
1924	+	63317527	CCG	0	6	0	0	9	0	0	11	0	0	0	N/A	0	16	0
1925	+	63317526	CG	0	6	0	0	9	0	0	11	0	0	0	N/A	0	16	0
1926	-	63317525	CG	0	5	0	0	10	0	0	9	0	0	12	0	0	4	0
1928	+	63317523	CHH	0	5	0	1	9	0.1	0	11	0	0	1	0	0	16	0
1931	-	63317520	CHH	0	5	0	0	10	0	0	9	0	0	12	0	0	4	0
1935	+	63317516	CHH	0	6	0	0	9	0	0	10	0	0	1	0	0	15	0
1943	+	63317508	CHH	0	5	0	0	9	0	0	10	0	0	2	0	0	16	0
1951	-	63317500	CHH	0	4	0	0	7	0	0	5	0	0	8	0	0	2	0
